# Supplementary material for: Diversity patterns of the South African azooxanthellate scleractinians (Cnidaria: Anthozoa), with considerations of environmental correlates
Source: PLoS One. 2024 Aug 8;19(8):e0296188. doi: 10.1371/journal.pone.0296188 (PMC11309500; doi:10.1371/journal.pone.0296188)
Supplement: S1 Appendix — (XLSX) [file pone.0296188.s001.xlsx]

## Sheet: Occurance data
BASE DATA							de Wet and Compton 2021
REC_ID	Catalogue	Station number	Family	Species	LatDD	LongDD	ZLEVEL (depth)
1	A073042	XX134	Caryophylliidae	Anomocora fecunda	-29.5483	31.7867	-200
2		ZH17	Caryophylliidae	Anomocora marchadi	-27.5933	32.6817	-50
3	A090093	NAD 17 D	Caryophylliidae	Anomocora marchadi	-29.9667	31.0333	-50
4	H1456	PF 10946	Caryophylliidae	Anomocora marchadi	-29.5706	31.189	-50
5	H1683	PF 2806	Caryophylliidae	Anomocora marchadi	-34.0833	18.3333	-50
6	H3098	PF 10636	Caryophylliidae	Anomocora marchadi	-29.8849	31.0586	-50
7	H3099	PF 10983	Caryophylliidae	Anomocora marchadi	-29.65	31.1333	-50
8	H3100	PF 10946	Caryophylliidae	Anomocora marchadi	-29.5706	31.189	-50
9	USNM 91561	ZD8	Caryophylliidae	Anomocora marchadi	-27.2177	32.8217	-50
10		Galathea 196	Caryophylliidae	Aulocyathus juvenescens	-29.9167	31.3333	-400
11	USNM 91540	ZV21	Caryophylliidae	Caryophyllia (Acanthocyathus) dentata	-29.6873	31.353	-100
12	USNM 91541	ZCC1	Caryophylliidae	Caryophyllia (Acanthocyathus) grayi	-27.1363	32.8687	-100
13		SM 129	Caryophylliidae	Caryophyllia (Caryophyllia) diomedeae	-30.89	30.5283	-900
14		SM 226	Caryophylliidae	Caryophyllia (Caryophyllia) diomedeae	-32.4767	28.98	-700
15		SM 85	Caryophylliidae	Caryophyllia (Caryophyllia) diomedeae	-27.9917	32.68	-500
16	A072974		Caryophylliidae	Caryophyllia (Caryophyllia) ephyla	-32.095	16.33	-500
17	A073150	W12	Caryophylliidae	Caryophyllia (Caryophyllia) grandis	-32.6867	28.7317	-500
18	H2813	SM 86	Caryophylliidae	Caryophyllia (Caryophyllia) grandis	-27.9847	32.68	-500
19	USNM 62497		Caryophylliidae	Caryophyllia (Caryophyllia) grandis	-29.4899	31.2636	-50
20	MS Nr. 5072	DTE Valdivia stn 108	Caryophylliidae	Caryophyllia (Caryophyllia) profunda	-35.3217	20.255	-100
21	USNM 91538	389E	Caryophylliidae	Caryophyllia (Caryophyllia) quadragenaria	-30.15	31.62	-1000
22	USNM 91539	390E	Caryophylliidae	Caryophyllia (Caryophyllia) quadragenaria	-29.7	31.63	-300
23	A073073	ZP5	Caryophylliidae	Caryophyllia (Caryophyllia) rugosa	-28.74	32.3867	-300
24	A073180	Y9	Caryophylliidae	Caryophyllia (Caryophyllia) rugosa	-32.7633	28.6067	-200
25	A090071	ZA15	Caryophylliidae	Caryophyllia (Caryophyllia) rugosa	-26.925	33.0183	-400
26	A090077	NAD92Z	Caryophylliidae	Caryophyllia (Caryophyllia) rugosa	-29.1667	32.0833	-200
27	USNM 91529	ZD4	Caryophylliidae	Caryophyllia (Caryophyllia) rugosa	-27.185	32.8483	-100
28		SM 162	Caryophylliidae	Caryophyllia (Caryophyllia) sarsiae	-32.9167	28.5167	-700
29		SM 174	Caryophylliidae	Caryophyllia (Caryophyllia) sarsiae	-33.3267	27.8733	-500
30		SM 226	Caryophylliidae	Caryophyllia (Caryophyllia) sarsiae	-32.4767	28.98	-700
31	H1248	PF. 12377	Caryophylliidae	Caryophyllia (Caryophyllia) scobinosa	-29.7101	31.0989	-50
32		SVMEC-INV190	Caryophylliidae	Caryophyllia (Caryophyllia) stellula	-34.7302	18.1206	-500
33	A073140	ZM9	Caryophylliidae	Caryophyllia (Caryophyllia) stellula	-28.1383	32.615	-200
34	A088909	DSC-003	Caryophylliidae	Caryophyllia (Caryophyllia) stellula	-36.0416	19.6902	-500
35	A088922	DSCS-INV44	Caryophylliidae	Caryophyllia (Caryophyllia) stellula	-36.0416	19.6902	-500
36	A088923	DSCS-INV38	Caryophylliidae	Caryophyllia (Caryophyllia) stellula	-36.0416	19.6902	-500
37	A088928	DSCS-INV569	Caryophylliidae	Caryophyllia (Caryophyllia) stellula	-34.7847	24.7618	-400
38	A090127	DSCS-INV119	Caryophylliidae	Caryophyllia (Caryophyllia) stellula	-36.7595	21.2129	-500
39	A090145	DSCS0-INV281	Caryophylliidae	Caryophyllia (Caryophyllia) stellula	-35.1198	23.045	-400
40	H1378	PF 13222	Caryophylliidae	Caryophyllia (Caryophyllia) stellula	-33.08	27.83	-50
41	H1396	PF 15139	Caryophylliidae	Caryophyllia (Caryophyllia) stellula	-33.0975	18.0276	-50
42	H1418	PF 18145	Caryophylliidae	Caryophyllia (Caryophyllia) stellula	-34.3618	18.5034	-50
43	H1421	PF 18016	Caryophylliidae	Caryophyllia (Caryophyllia) stellula	-34.3618	18.5034	-50
44	H1433	PF 17957	Caryophylliidae	Caryophyllia (Caryophyllia) stellula	-34.3618	18.5034	-50
45	H1436	PF 1915	Caryophylliidae	Caryophyllia (Caryophyllia) stellula	-34.1866	22.1624	-50
46	H1448	PF 18916	Caryophylliidae	Caryophyllia (Caryophyllia) stellula	-36.6667	21.4333	-400
47	H1485	PF 18912	Caryophylliidae	Caryophyllia (Caryophyllia) stellula	-36.6667	21.4333	-400
48	H3056	PF 1879	Caryophylliidae	Caryophyllia (Caryophyllia) stellula	-34.1866	22.1624	-50
49		A32776	Caryophylliidae	Caryophyllia (Caryophyllia) stellula	-36.615	20.235	-600
50	H3108		Caryophylliidae	Caryophyllia (Caryophyllia) valdiviae	-30.0638	31.2586	-500
51	A072974		Caryophylliidae	Desmophyllum dianthus	-32.095	16.33	-500
52	A073013	P 12	Caryophylliidae	Desmophyllum dianthus	-32.29	29.0933	-300
53	A073015	S11	Caryophylliidae	Desmophyllum dianthus	-32.42	28.97	-300
54	A088918	D00817	Caryophylliidae	Desmophyllum dianthus	-34.271	23.414	-100
55	A088919	D00748	Caryophylliidae	Desmophyllum dianthus	-36.3395	20.4017	-200
56	A088929	DSCS-INV37	Caryophylliidae	Desmophyllum dianthus	-36.0416	19.6902	-500
57	A090122	ZA15	Caryophylliidae	Desmophyllum dianthus	-26.925	33.0183	-400
58	A090128	CCSD16-INV371	Caryophylliidae	Desmophyllum dianthus	-32.9425	17.4206	-300
59	A090130	A33793	Caryophylliidae	Desmophyllum dianthus	-31.6793	16.3855	-400
60	A090131	A33823	Caryophylliidae	Desmophyllum dianthus	-35.4622	19.8558	-100
61	A090132	A33851	Caryophylliidae	Desmophyllum dianthus	-30.7987	16.5772	-300
62	A090133	A33864	Caryophylliidae	Desmophyllum dianthus	-31.2322	16.4837	-300
63	A090134	A33874	Caryophylliidae	Desmophyllum dianthus	-30.0688	15.0907	-400
64	A090135	A33879	Caryophylliidae	Desmophyllum dianthus	-29.7525	15.2723	-200
65	A090151	DSCS-INV281	Caryophylliidae	Desmophyllum dianthus	-35.1198	23.045	-400
66	H1475		Caryophylliidae	Desmophyllum dianthus	-34.3872	18.8311	-50
67	H3049	SM 85	Caryophylliidae	Desmophyllum dianthus	-27.9917	32.68	-500
68	H3050		Caryophylliidae	Desmophyllum dianthus	-30.8833	30.5167	-500
69	A088913	D00547	Caryophylliidae	Goniocorella dumosa	-35.0403	23.9927	-900
70	A090137	D00525	Caryophylliidae	Goniocorella dumosa	-36.1393	22.3943	-1000
71	A090138	D00579	Caryophylliidae	Goniocorella dumosa	-34.3505	22.8503	-100
72	A090139	D00555	Caryophylliidae	Goniocorella dumosa	-34.0795	25.1902	-50
73	H3185	SM 85	Caryophylliidae	Goniocorella dumosa	-27.9917	32.68	-500
74	H3186	SM 184	Caryophylliidae	Goniocorella dumosa	-33.6567	27.195	-100
75	H3187	SM 134	Caryophylliidae	Goniocorella dumosa	-31.5	30.4533	-1000
76	H3188	SM 129	Caryophylliidae	Goniocorella dumosa	-30.89	30.5283	-900
77	H3189	SM 131	Caryophylliidae	Goniocorella dumosa	-30.72	30.8133	-1000
78	H3190	SM 174	Caryophylliidae	Goniocorella dumosa	-33.3267	27.8733	-500
79	A073100	ZDD5	Caryophylliidae	Heterocyathus aequicostatus	-27.225	32.825	-100
80	A073106	ZH5	Caryophylliidae	Heterocyathus aequicostatus	-27.5533	32.7167	-100
81	A073186	XX70	Caryophylliidae	Heterocyathus aequicostatus	-30.0183	31.0533	-100
82	USNM 90840	390S	Caryophylliidae	Heterocyathus aequicostatus	-29.58	31.7	-1000
83	A073105	ZK6	Caryophylliidae	Heterocyathus alternatus	-27.815	32.64	-50
84	A073126	ZL2	Caryophylliidae	Heterocyathus alternatus	-27.9117	32.6117	-50
85	A073214	ZK2	Caryophylliidae	Heterocyathus alternatus	-27.8133	32.6483	-100
86	H2808	SM 86 Q	Caryophylliidae	Heterocyathus alternatus	-27.9847	32.6689	0
87	H3118	PF 10715	Caryophylliidae	Heterocyathus alternatus	-29.8565	31.0444	-50
88	H3119	PF 19089	Caryophylliidae	Heterocyathus alternatus	-34.052	23.382	-50
89	H1431A	PF10715	Caryophylliidae	Heterocyathus monileseptatum	-29.8664	31.0504	-50
90	H1431B	PF10715	Caryophylliidae	Heterocyathus monileseptatum	-29.8664	31.0504	-50
91	A073054	ZQ1	Caryophylliidae	Heterocyathus sulcatus	-29.0667	32.1667	-300
92	A073071	XX130	Caryophylliidae	Heterocyathus sulcatus	-29.5733	31.2983	-50
93	A073089	ZG1	Caryophylliidae	Heterocyathus sulcatus	-27.4367	32.7367	-100
94	A073105	ZK6	Caryophylliidae	Heterocyathus sulcatus	-27.815	32.64	-50
95	A073108	ZDD4	Caryophylliidae	Heterocyathus sulcatus	-27.2267	32.8217	-100
96	A073123	XX139	Caryophylliidae	Heterocyathus sulcatus	-29.505	31.7625	-100
97	A073144	ZK5	Caryophylliidae	Heterocyathus sulcatus	-27.8283	32.6367	-50
98	A073156	ZK5	Caryophylliidae	Heterocyathus sulcatus	-27.8283	32.6367	-50
99	A073161	J13	Caryophylliidae	Heterocyathus sulcatus	-31.7283	29.5317	-1000
100	H1472	PF 10715	Caryophylliidae	Heterocyathus sulcatus	-29.8565	31.0444	-50
101	H3112	PF 10946	Caryophylliidae	Heterocyathus sulcatus	-29.5706	31.189	-50
102		357E	Caryophylliidae	Labyrinthocyathus delicatus	-29.1667	32.0833	-200
103		AI2-INV135	Caryophylliidae	Labyrinthocyathus delicatus	-32.83	28.5	-100
104	A073158	XX57	Caryophylliidae	Labyrinthocyathus delicatus	-31.0967	30.3133	-200
105	A073173	L11	Caryophylliidae	Labyrinthocyathus delicatus	-31.9667	29.3833	-200
106	A073180	Y9	Caryophylliidae	Labyrinthocyathus delicatus	-32.7633	28.6067	-200
107	BMNH 1973.2.20.26	PF 12615	Caryophylliidae	Labyrinthocyathus delicatus	-30.7833	30.6667	-1000
108	H1482	PF 13222	Caryophylliidae	Labyrinthocyathus delicatus	-33.08	27.83	-50
109	H2828	PF 13222	Caryophylliidae	Labyrinthocyathus delicatus	-33.08	27.83	-50
110	H2832	PF 13395	Caryophylliidae	Labyrinthocyathus delicatus	-32.71	28.37	-50
111	H2832	PF 13395	Caryophylliidae	Labyrinthocyathus delicatus	-32.71	28.37	-50
112	H2834	PF 907	Caryophylliidae	Labyrinthocyathus delicatus	-33.11	28.18	-200
113	H2835	PF 13395	Caryophylliidae	Labyrinthocyathus delicatus	-32.71	28.37	-50
114	H2836	PF 13222	Caryophylliidae	Labyrinthocyathus delicatus	-33.08	27.83	-50
115	H2837	PF 13050	Caryophylliidae	Labyrinthocyathus delicatus	-33.0149	27.9307	-50
116	H2845	SM 129	Caryophylliidae	Labyrinthocyathus delicatus	-30.89	30.5283	-900
117	H3131	SM 162	Caryophylliidae	Labyrinthocyathus delicatus	-32.9167	28.5167	-700
118	H3132	SM 232	Caryophylliidae	Labyrinthocyathus delicatus	-32.2333	29.1667	-500
119	H3133	SM226	Caryophylliidae	Labyrinthocyathus delicatus	-32.4767	28.9167	-300
120	H3134	SM 227	Caryophylliidae	Labyrinthocyathus delicatus	-32.55	28.9167	-800
121	H4242	I/11	Caryophylliidae	Labyrinthocyathus delicatus	-31.6617	29.65	-200
122	A072974	A9153-075-084-5082	Caryophylliidae	Desmophyllum pertusum	-32.095	16.33	-500
123	A088910	DSC-INV286	Caryophylliidae	Desmophyllum pertusum	-34.8894	24.1157	-400
124	A088911	DSCS-INV284	Caryophylliidae	Desmophyllum pertusum	-34.8894	24.1157	-400
125	A088912	DSCS-INV285	Caryophylliidae	Desmophyllum pertusum	-34.8894	24.1157	-400
126	A088914	DSC-INV283	Caryophylliidae	Desmophyllum pertusum	-34.8894	24.1157	-400
127	A088915	CCSD17-INV389	Caryophylliidae	Desmophyllum pertusum	-33.1099	17.3837	-400
128	A090136	A33839	Caryophylliidae	Desmophyllum pertusum	-31.1738	15.9155	-400
129	H1605		Caryophylliidae	Desmophyllum pertusum	-33.4108	18.1699	-50
130	H1608		Caryophylliidae	Desmophyllum pertusum	-33.8832	18.4261	-50
131	H3129	SM 234	Caryophylliidae	Desmophyllum pertusum	-32.25	29.1517	-500
132	A073233	FAL 500 H	Caryophylliidae	Monohedotrochus capensis	-34.2333	18.5	-50
133	A073245	SCD39 A	Caryophylliidae	Monohedotrochus capensis	-32.2533	28.9617	-50
134	A088924	AI2-INV 364	Caryophylliidae	Monohedotrochus capensis	-33.3004	27.8585	-200
135	A088927	DSCS-INV 356	Caryophylliidae	Monohedotrochus capensis	-34.8894	24.1157	-400
136	A090072	FAL759W	Caryophylliidae	Monohedotrochus capensis	-34.31	18.715	-50
137	A090073	FAL 95 F	Caryophylliidae	Monohedotrochus capensis	-34.1683	18.7842	-50
138	A090074	SCD 39 A	Caryophylliidae	Monohedotrochus capensis	-32.2533	28.9617	-50
139	A090075	WCD 218 L-M	Caryophylliidae	Monohedotrochus capensis	-34.7217	18.2083	-600
140	A090076	FAL 332 N	Caryophylliidae	Monohedotrochus capensis	-34.25	18.6	-50
141	A090078	FAL 500 H	Caryophylliidae	Monohedotrochus capensis	-34.2333	18.5	-50
142	A090081	FAL 822 F	Caryophylliidae	Monohedotrochus capensis	-34.2833	18.75	-50
143	A090140	DSCS-INV289	Caryophylliidae	Monohedotrochus capensis	-34.8894	24.1157	-400
144	H1365	PF 13601	Caryophylliidae	Monohedotrochus capensis	-33.5	27.15	-50
145	H1366	PF 7956	Caryophylliidae	Monohedotrochus capensis	-33.0038	27.95	-50
146	H1374	PF 18912	Caryophylliidae	Monohedotrochus capensis	-36.6667	21.4333	-400
147	H1377	PF 13655	Caryophylliidae	Monohedotrochus capensis	-33.5	27.15	-50
148	H1439	PF 907	Caryophylliidae	Monohedotrochus capensis	-33.11	28.18	-100
149	H1474	PF 13222	Caryophylliidae	Monohedotrochus capensis	-33.08	27.83	-50
150	H3060	PF 808	Caryophylliidae	Monohedotrochus capensis	-33.1583	28.0517	-100
151	H3061	PF 13 655	Caryophylliidae	Monohedotrochus capensis	-33.5	27.15	-50
152	H3210	SM 123	Caryophylliidae	Monohedotrochus capensis	-30.5567	30.81	-600
153	H3211	SM 129	Caryophylliidae	Monohedotrochus capensis	-30.89	30.5283	-900
154	H3398		Caryophylliidae	Monohedotrochus capensis	-34.6578	19.2842	-50
155	USNM100854		Caryophylliidae	Monohedotrochus capensis	-33.9479	25.6224	-50
156	USNM 91677	357B	Caryophylliidae	Polycyathus sp.	-29.1833	32.0333	-50
157	USNM 91689	ZDD3	Caryophylliidae	Rhizosmilia robusta	-27.225	32.825	-100
158		DSCS-INV122	Caryophylliidae	Solenosmilia variabilis	-36.7595	21.2129	-500
159	A088916	DSCS-INV407	Caryophylliidae	Solenosmilia variabilis	-36.7278	25.1482	-1000
160	A090142	DSCS-INV121	Caryophylliidae	Solenosmilia variabilis	-36.7595	21.2129	-500
161	A090143	DSCS-INV404	Caryophylliidae	Solenosmilia variabilis	-36.7933	24.6432	-1000
162	H1397	PF 12846	Caryophylliidae	Solenosmilia variabilis	-33.025	27.9167	-50
163	H2807	SM 86 P	Caryophylliidae	Solenosmilia variabilis	-27.9847	32.6689	0
164	H2840		Caryophylliidae	Solenosmilia variabilis	-27.9917	32.6667	-400
165	H3034	SM 134	Caryophylliidae	Solenosmilia variabilis	-31	30.4533	-1000
166	H3035	SM 128	Caryophylliidae	Solenosmilia variabilis	-30.8183	30.5833	-700
167	H3036	SM 131	Caryophylliidae	Solenosmilia variabilis	-30.72	30.8133	-1000
168	H3037	SM 129	Caryophylliidae	Solenosmilia variabilis	-30.89	30.5283	-900
169	H3140	SM 174	Caryophylliidae	Solenosmilia variabilis	-33.3267	27.8733	-500
170	H3141	SM 226	Caryophylliidae	Solenosmilia variabilis	-32.4767	28.98	-700
171	H3142	SM 165	Caryophylliidae	Solenosmilia variabilis	-33.1	28.1383	-100
172	H3158	SM 162	Caryophylliidae	Solenosmilia variabilis	-32.9167	28.5167	-700
173	H3179	SM 184	Caryophylliidae	Solenosmilia variabilis	-33.6567	27.195	-100
174	A090144	NANSEN-INV29	Caryophylliidae	Stephanocyathus (Acinocyathus) explanans	-31.662	29.6106	-100
175	DIIIk2		Caryophylliidae	Stephanocyathus (Acinocyathus) explanans	-29.9167	31.3333	-400
176	USNM 62500		Caryophylliidae	Stephanocyathus (Acinocyathus) explanans	-29.7748	31.0718	-50
177	H3178	SM 245	Caryophylliidae	Stephanocyathus (Odontocyathus) campaniformis	-32.0117	29.55	-1000
178	H1697	SM 71	Caryophylliidae	Stephanocyathus (Odontocyathus) nobilis	-27.355	33.065	-1000
179	A073083	ZQ8	Caryophylliidae	Tethocyathus virgatus	-29.015	32.2017	-200
180	A073180	Y9	Caryophylliidae	Tethocyathus virgatus	-32.7633	28.6067	-200
181	USNM 91674	ZQ8A	Caryophylliidae	Tethocyathus virgatus	-29.0863	32.1363	-200
182	A073157	XX57	Caryophylliidae	Trochocyathus (Trochocyathus) sp3.	-31.0967	30.3133	-200
183	A073213	XX62	Caryophylliidae	Trochocyathus (Trochocyathus) sp3.	-30.1067	31.0133	-200
184	BMNH 1939.7.20.47		Caryophylliidae	Trochocyathus (Trochocyathus) sp3.	-28.669	32.2517	-50
185	H3124	PF 13222	Caryophylliidae	Trochocyathus (Trochocyathus) sp3.	-33.08	27.83	-50
186	USNM 91530	ZD4	Caryophylliidae	Trochocyathus (Trochocyathus) sp3.	-27.1843	32.8423	-100
187	USNM 91566	ZDD3	Caryophylliidae	Trochocyathus (Trochocyathus) sp3.	-27.225	32.825	-100
188	A073233	FAL 500 H	Caryophylliidae	Trochocyathus (Trochocyathus) sp1.	-34.2333	18.5	-50
189	H1244		Caryophylliidae	Trochocyathus (Trochocyathus) sp1.	-33.05	27.95	-50
190	H1449	PF 13479	Caryophylliidae	Trochocyathus (Trochocyathus) sp1.	-32.5672	28.556	-50
191	H3115		Caryophylliidae	Trochocyathus (Trochocyathus) sp1.	-34.1771	22.1553	-50
192	H3117	SM 131	Caryophylliidae	Trochocyathus (Trochocyathus) sp1.	-33.72	30.8133	-1000
193	H3177	SM 185	Caryophylliidae	Trochocyathus (Trochocyathus) sp1.	-33.655	27.1933	-100
194	H3833	SCD 39 C	Caryophylliidae	Trochocyathus (Trochocyathus) sp1.	-32.2533	28.9617	-50
195	H3834	SCD 362 K	Caryophylliidae	Trochocyathus (Trochocyathus) sp1.	-33.845	25.7917	-50
196	USNM 77220	SM232	Caryophylliidae	Trochocyathus (Trochocyathus) sp1.	-32.2333	29.1733	-500
197		A33997	Caryophylliidae	Trochocyathus (Trochocyathus) sp2.	-34.0649	26.7032	-100
198	A073141	P9	Caryophylliidae	Trochocyathus (Trochocyathus) sp2.	-32.2783	29.1	-300
199	A073150	W12	Caryophylliidae	Trochocyathus (Trochocyathus) sp2.	-32.6867	28.7317	-500
200	A073166	SM 255	Caryophylliidae	Trochocyathus (Trochocyathus) sp2.	-31.75	29.68	-1000
201	A073175	L10	Caryophylliidae	Trochocyathus (Trochocyathus) sp2.	-31.933	29.42	-200
202	A073211	ZM8	Caryophylliidae	Trochocyathus (Trochocyathus) sp2.	-28.14	32.6067	-200
203	A088920	AI2-INV172	Caryophylliidae	Trochocyathus (Trochocyathus) sp2.	-32.8419	28.5115	-200
204	A088921	DSC-INV36	Caryophylliidae	Trochocyathus (Trochocyathus) sp2.	-36.0416	19.6902	-500
205	A088925	DSC-INV39	Caryophylliidae	Trochocyathus (Trochocyathus) sp2.	-36.0416	19.6902	-500
206	A088926	DSC-INV44	Caryophylliidae	Trochocyathus (Trochocyathus) sp2.	-36.0416	19.6902	-500
207	A090146	DSC-INV363	Caryophylliidae	Trochocyathus (Trochocyathus) sp2.	-34.7933	24.6432	-500
208	A090147	DSC-INV38	Caryophylliidae	Trochocyathus (Trochocyathus) sp2.	-36.0416	19.6902	-500
209	H1243	PF 7023	Caryophylliidae	Trochocyathus (Trochocyathus) sp2.	-34.45	20.9667	-50
210	H1370	PF 808	Caryophylliidae	Trochocyathus (Trochocyathus) sp2.	-33.1583	28.0517	-300
211	H1384	PF1928	Caryophylliidae	Trochocyathus (Trochocyathus) sp2.	-34.1866	22.1624	-50
212	H1388	PF 13222	Caryophylliidae	Trochocyathus (Trochocyathus) sp2.	-33.08	27.83	-50
213	H1391	PF 512	Caryophylliidae	Trochocyathus (Trochocyathus) sp2.	-33.9667	26.35	-100
214	H1400	PF14247	Caryophylliidae	Trochocyathus (Trochocyathus) sp2.	-34.8667	24.95	-1000
215	H1407	PF 14347	Caryophylliidae	Trochocyathus (Trochocyathus) sp2.	-34.1866	22.1624	-50
216	H1408	PF13476	Caryophylliidae	Trochocyathus (Trochocyathus) sp2.	-32.5672	28.556	-50
217	H1419	PF 14288	Caryophylliidae	Trochocyathus (Trochocyathus) sp2.	-34.1	23.4	-50
218	H1443	PF 18912	Caryophylliidae	Trochocyathus (Trochocyathus) sp2.	-36.6667	21.4333	-400
219	H1487	PF 1879	Caryophylliidae	Trochocyathus (Trochocyathus) sp2.	-34.1866	22.1624	-50
220	H3103	PF 1915	Caryophylliidae	Trochocyathus (Trochocyathus) sp2.	-34.1866	22.1624	-50
221	H3106	PF18916	Caryophylliidae	Trochocyathus (Trochocyathus) sp2.	-36.6667	21.4333	-400
222	H3114	PF 13222	Caryophylliidae	Trochocyathus (Trochocyathus) sp2.	-33.08	27.83	-50
223	H3114	PF 13222	Caryophylliidae	Trochocyathus (Trochocyathus) sp2.	-33.08	27.83	-50
224	H3116	SM 86	Caryophylliidae	Trochocyathus (Trochocyathus) sp2.	-27.9847	32.68	-800
225	H3170	SM 232	Caryophylliidae	Trochocyathus (Trochocyathus) sp2.	-32.2483	29.1733	-600
226	H3172	SM 228	Caryophylliidae	Trochocyathus (Trochocyathus) sp2.	-32.4917	28.9517	-700
227	H3173	SM 179	Caryophylliidae	Trochocyathus (Trochocyathus) sp2.	-33.51	27.37	-100
228	H3175	SM 234	Caryophylliidae	Trochocyathus (Trochocyathus) sp2.	-32.25	29.1517	-500
229	H3176	SM 123	Caryophylliidae	Trochocyathus (Trochocyathus) sp2.	-30.5567	30.81	-600
230	H3830	WCD 218 L-M	Caryophylliidae	Trochocyathus (Trochocyathus) sp2.	-34.7217	18.2083	-600
231	H3832	FAL 500 H	Caryophylliidae	Trochocyathus (Trochocyathus) sp2.	-34.2333	18.5	-50
232		DSCS-INV529	Caryophylliidae	Trochocyathus (Trochocyathus) sp2.	-34.7847	24.7618	-400
233	A073015	S11	Caryophylliidae	Trochocyathus (Trochocyathus) sp. cf. T. rawsonii sensu Cairns in Cairns and Keller, 1993	-32.42	28.97	-300
234	A073206	ZQ11	Caryophylliidae	Trochocyathus (Trochocyathus) sp. cf. T. rawsonii sensu Cairns in Cairns and Keller, 1993	-29.0367	32.3267	-900
235	A073220	J 8	Caryophylliidae	Trochocyathus (Trochocyathus) sp. cf. T. rawsonii sensu Cairns in Cairns and Keller, 1993	-31.7467	29.55	-300
236	A090091	I/11	Caryophylliidae	Trochocyathus (Trochocyathus) sp. cf. T. rawsonii sensu Cairns in Cairns and Keller, 1993	-31.6617	29.65	-1000
237	H1360	PF 13050	Caryophylliidae	Trochocyathus (Trochocyathus) sp. cf. T. rawsonii sensu Cairns in Cairns and Keller, 1993	-33.0149	27.9307	-50
238	H1415	PF 15769	Caryophylliidae	Trochocyathus (Trochocyathus) sp. cf. T. rawsonii sensu Cairns in Cairns and Keller, 1993	-34.298	18.8181	-50
239	H1440	PF 13222	Caryophylliidae	Trochocyathus (Trochocyathus) sp. cf. T. rawsonii sensu Cairns in Cairns and Keller, 1993	-33.08	27.83	-50
240	H3110	SM 94	Caryophylliidae	Trochocyathus (Trochocyathus) sp. cf. T. rawsonii sensu Cairns in Cairns and Keller, 1993	-28.2717	32.6467	-700
241	H3113	PF 13050	Caryophylliidae	Trochocyathus (Trochocyathus) sp. cf. T. rawsonii sensu Cairns in Cairns and Keller, 1993	-33.0149	27.9307	-50
242	H3171	SM 162	Caryophylliidae	Trochocyathus (Trochocyathus) sp. cf. T. rawsonii sensu Cairns in Cairns and Keller, 1993	-32.9167	28.5167	-700
243	H3174	SM 165	Caryophylliidae	Trochocyathus (Trochocyathus) sp. cf. T. rawsonii sensu Cairns in Cairns and Keller, 1993	-33.1	28.1383	-100
244	H3829	AFR 831 G	Caryophylliidae	Trochocyathus (Trochocyathus) sp. cf. T. rawsonii sensu Cairns in Cairns and Keller, 1993	-35.255	18.655	-600
245		A32823	Caryophylliidae	Trochocyathus (Trochocyathus) sp. cf. T. rawsonii sensu Cairns in Cairns and Keller, 1993	-35.2492	22.8467	-500
246		SM 134	Caryophylliidae	Vaughanella concinna	-31.5	30.4533	-1000
247	USNM 91550	389C	Deltocyathidae	Deltocyathus rotulus	-30.2	32.0167	-400
248	USNM 91551	ZV5	Deltocyathidae	Deltocyathoides sentus	-29.7383	31.46	-300
249		A32786	Dendrophylliidae	Alantia denticulata	-35.66	22.04	-200
250	A090157	D00771	Dendrophylliidae	Alantia denticulata	-35.53	22.12	-200
251	USNM 1423303	CC32	Dendrophylliidae	Balanophyllia (Balanophyllia) bonaespei	-34.79	20.14	-50
252		A33997	Dendrophylliidae	Balanophyllia (Balanophyllia) capensis	-34.06	26.7	-100
253		BD 17. INV 02B	Dendrophylliidae	Balanophyllia (Balanophyllia) capensis	-33.02	28.29	-200
254		NANSEN-INV 16	Dendrophylliidae	Balanophyllia (Balanophyllia) capensis	-30.3	30.91	-200
255		SM 179	Dendrophylliidae	Balanophyllia (Balanophyllia) capensis	-33.51	27.37	-100
256	A073032	XX144	Dendrophylliidae	Balanophyllia (Balanophyllia) capensis	-29.54	31.33	-50
257	A073034	XX135	Dendrophylliidae	Balanophyllia (Balanophyllia) capensis	-29.56	31.78	-200
258	A073080	ZR4	Dendrophylliidae	Balanophyllia (Balanophyllia) capensis	-29.36	31.94	-200
259	A073121	XX132	Dendrophylliidae	Balanophyllia (Balanophyllia) capensis	-29.55	31.43	-100
260	A073122	E10	Dendrophylliidae	Balanophyllia (Balanophyllia) capensis	-31.5	29.92	-200
261	A073163	M13	Dendrophylliidae	Balanophyllia (Balanophyllia) capensis	-32.03	29.32	-200
262	A073174	M12	Dendrophylliidae	Balanophyllia (Balanophyllia) capensis	-31.98	29.28	-100
263	A073188	WCD10T	Dendrophylliidae	Balanophyllia (Balanophyllia) capensis	-34.16	18.27	0
264	A073194	XX38	Dendrophylliidae	Balanophyllia (Balanophyllia) capensis	-32.95	28.05	-50
265	A073201	XX152	Dendrophylliidae	Balanophyllia (Balanophyllia) capensis	-29.53	31.33	-50
266	A073227	FAL368J	Dendrophylliidae	Balanophyllia (Balanophyllia) capensis	-34.21	18.78	-50
267	A073246	SCD 387	Dendrophylliidae	Balanophyllia (Balanophyllia) capensis	-32.25	28.96	-50
268	A090104	FAL 53 B	Dendrophylliidae	Balanophyllia (Balanophyllia) capensis	-34.16	18.83	-50
269	A090107	AFR 985 C	Dendrophylliidae	Balanophyllia (Balanophyllia) capensis	-34.78	20.32	-50
270	A090109	LIZ 6 G	Dendrophylliidae	Balanophyllia (Balanophyllia) capensis	-33.97	25.65	-50
271	A090110	FAL 83 J	Dendrophylliidae	Balanophyllia (Balanophyllia) capensis	-34.27	18.82	-50
272	A090111	FAL 368 K	Dendrophylliidae	Balanophyllia (Balanophyllia) capensis	-34.21	18.78	-50
273	A090120		Dendrophylliidae	Balanophyllia (Balanophyllia) capensis	-33.98	18.35	-50
274	H1368	PF 13809	Dendrophylliidae	Balanophyllia (Balanophyllia) capensis	-33.89	26.85	-100
275	H1371	PF 915	Dendrophylliidae	Balanophyllia (Balanophyllia) capensis	-33.0135	27.9256	-50
276	H1377	PF 13655	Dendrophylliidae	Balanophyllia (Balanophyllia) capensis	-33.5	27.15	-50
277	H1377	PF 13655	Dendrophylliidae	Balanophyllia (Balanophyllia) capensis	-33.5	27.15	-50
278	H1383	PF 13959	Dendrophylliidae	Balanophyllia (Balanophyllia) capensis	-33.82	26.28	-50
279	H1402	PF 543	Dendrophylliidae	Balanophyllia (Balanophyllia) capensis	-33.9	26.38	-100
280	H1438	PF 15770	Dendrophylliidae	Balanophyllia (Balanophyllia) capensis	-34.29	18.82	0
281	H1438	PF 15770	Dendrophylliidae	Balanophyllia (Balanophyllia) capensis	-34.29	18.82	-50
282	H1471	PF 13914	Dendrophylliidae	Balanophyllia (Balanophyllia) capensis	-29.18	31.85	-50
283	H1479	PF 13222	Dendrophylliidae	Balanophyllia (Balanophyllia) capensis	-33.08	27.83	-50
284	H1483	PF 13914	Dendrophylliidae	Balanophyllia (Balanophyllia) capensis	-29.18	31.85	-50
285	H1484	PFF 2028	Dendrophylliidae	Balanophyllia (Balanophyllia) capensis	-33.8982	18.4001	0
286	H1501	PF 1134	Dendrophylliidae	Balanophyllia (Balanophyllia) capensis	-33.2	30.82	-1000
287	H3043	PF 13654	Dendrophylliidae	Balanophyllia (Balanophyllia) capensis	-33.5	27.15	-50
288	H3044	PF 15593	Dendrophylliidae	Balanophyllia (Balanophyllia) capensis	-34.2093	18.4618	-50
289	H3045	PF 13809	Dendrophylliidae	Balanophyllia (Balanophyllia) capensis	-33.6357	26.8245	-50
290	H3046	PF 13887	Dendrophylliidae	Balanophyllia (Balanophyllia) capensis	-33.72	26.63	-50
291	H3047		Dendrophylliidae	Balanophyllia (Balanophyllia) capensis	-34.18	22.16	-50
292	H3048		Dendrophylliidae	Balanophyllia (Balanophyllia) capensis	-34.19	18.43	-50
293	H3143	SM 163	Dendrophylliidae	Balanophyllia (Balanophyllia) capensis	-33.08	28.11	-100
294	H3144	SM 179	Dendrophylliidae	Balanophyllia (Balanophyllia) capensis	-33.51	27.37	-100
295	H3145	SM 185	Dendrophylliidae	Balanophyllia (Balanophyllia) capensis	-33.655	27.1933	-100
296	H3146	SM 180	Dendrophylliidae	Balanophyllia (Balanophyllia) capensis	-33.49	27.35	-50
297	H3367		Dendrophylliidae	Balanophyllia (Balanophyllia) capensis	-33.83	25.67	-50
298	H3835	SCD 296 P	Dendrophylliidae	Balanophyllia (Balanophyllia) capensis	-33.15	28.03	-100
299	USNM 91776	SAT 6	Dendrophylliidae	Balanophyllia (Balanophyllia) capensis	-29.8	31.27	-100
300	A073016	ZQ10	Dendrophylliidae	Balanophyllia (Balanophyllia) diademata	-29.02	32.26	-600
301	USNM 91780	ZC10	Dendrophylliidae	Balanophyllia (Balanophyllia) diffusa	-27.1	32.88	-100
302	USNM 91782	390S	Dendrophylliidae	Balanophyllia (Balanophyllia) diffusa	-29.58	31.7	-200
303		BD17-INV02.B	Dendrophylliidae	Balanophyllia (Balanophyllia) sp. cf. B. malouinensis	-33.02	28.29	-200
304	A073031	J9	Dendrophylliidae	Balanophyllia (Balanophyllia) sp. cf. B. malouinensis	-31.74	29.55	-100
305	A073085	ZA5	Dendrophylliidae	Balanophyllia (Balanophyllia) sp. cf. B. malouinensis	-26.9112	32.9183	-50
306	A073183	ZQ7	Dendrophylliidae	Balanophyllia (Balanophyllia) sp. cf. B. malouinensis	-29.01	32.2	-200
307	A073184	SM121	Dendrophylliidae	Balanophyllia (Balanophyllia) sp. cf. B. malouinensis	-30.57	31	-1000
308	A073186	XX70	Dendrophylliidae	Balanophyllia (Balanophyllia) sp. cf. B. malouinensis	-30.02	31.05	-100
309	H3065	PF 13222	Dendrophylliidae	Balanophyllia (Balanophyllia) sp. cf. B. malouinensis	-33.08	27.83	-50
310	H3066	PF 13222	Dendrophylliidae	Balanophyllia (Balanophyllia) sp. cf. B. malouinensis	-33.08	27.83	-50
311	H3067	PF 13222	Dendrophylliidae	Balanophyllia (Balanophyllia) sp. cf. B. malouinensis	-33.08	27.83	-50
312	H3068	PF 13479	Dendrophylliidae	Balanophyllia (Balanophyllia) sp. cf. B. malouinensis	-32.5716	28.5554	-50
313	H3069	PF 13222	Dendrophylliidae	Balanophyllia (Balanophyllia) sp. cf. B. malouinensis	-33.08	27.83	-50
314	H3070	PF 907	Dendrophylliidae	Balanophyllia (Balanophyllia) sp. cf. B. malouinensis	-33.11	28.18	-200
315	H833	PF 13222	Dendrophylliidae	Balanophyllia (Balanophyllia) sp. cf. B. malouinensis	-33.08	27.83	-50
316	A073157	XX57	Dendrophylliidae	Balanophyllia (Eupsammia) stimpsonii	-31.1	30.31	-200
317	H3196	PF 10946	Dendrophylliidae	Balanophyllia (Eupsammia) stimpsonii	-29.5706	31.189	-50
318	H3831	FAL 355 F	Dendrophylliidae	Balanophyllia (Eupsammia) stimpsonii	-34.39	18.66	-100
319	A073119	ZK3	Dendrophylliidae	Dendrophyllia arbuscula	-27.79	32.6483	-50
320	H3064	PF 13959	Dendrophylliidae	Dendrophyllia arbuscula	-33.82	26.28	-50
321	H5104	D54	Dendrophylliidae	Dendrophyllia arbuscula	-27.61	32.67	-50
322	USNM 91815	XX 153	Dendrophylliidae	Dendrophyllia arbuscula	-29.54	31.33	-50
323	USNM 91816	ZB 11	Dendrophylliidae	Dendrophyllia arbuscula	-27	32.91	-50
324	USNM 91817	ZB 18	Dendrophylliidae	Dendrophyllia arbuscula	-27.01	32.92	-100
325	USNM 91818	ZB 20	Dendrophylliidae	Dendrophyllia arbuscula	-27.02	32.92	-100
326	USNM 91819	ZC 11	Dendrophylliidae	Dendrophyllia arbuscula	-27.11	32.88	-100
327	USNM 91820	ZD6	Dendrophylliidae	Dendrophyllia arbuscula	-27.22	32.83	-100
328		BD13-INV03	Dendrophylliidae	Dendrophyllia cladonia	-32.98	28.32	-100
329		D00491	Dendrophylliidae	Dendrophyllia cladonia	-35.9	20.76	-100
330		D00584	Dendrophylliidae	Dendrophyllia cladonia	-34.58	23.1	-100
331		D00829	Dendrophylliidae	Dendrophyllia cladonia	-35.87	21.12	-100
332		D00832	Dendrophylliidae	Dendrophyllia cladonia	-35.91	21.71	-200
333		D00851	Dendrophylliidae	Dendrophyllia cladonia	-35.14	20.42	-100
334	A073012	XX59	Dendrophylliidae	Dendrophyllia cladonia	-31.11	30.3	-100
335	A073015	S11	Dendrophylliidae	Dendrophyllia cladonia	-32.42	28.97	-300
336	A073028	ZL3	Dendrophylliidae	Dendrophyllia cladonia	-27.905	32.6333	-100
337	A073042	XX134	Dendrophylliidae	Dendrophyllia cladonia	-29.55	31.79	-200
338	A073046	XX58	Dendrophylliidae	Dendrophyllia cladonia	-31.09	30.3	-100
339	A073057	ZM9	Dendrophylliidae	Dendrophyllia cladonia	-28.14	32.62	-200
340	A073165	ZC2	Dendrophylliidae	Dendrophyllia cladonia	-27.105	32.8667	-50
341	A073212	ZM7	Dendrophylliidae	Dendrophyllia cladonia	-28.1183	32.61	-100
342	H1362	PF 13728	Dendrophylliidae	Dendrophyllia cladonia	-33.5	27.15	-50
343	H1412		Dendrophylliidae	Dendrophyllia cladonia	-30.7402	30.462	-50
344	H1445	PF 14305	Dendrophylliidae	Dendrophyllia cladonia	-34.1	23.4	-50
345	H1447	PF 10216	Dendrophylliidae	Dendrophyllia cladonia	-28.68	32.57	-1000
346	H1513		Dendrophylliidae	Dendrophyllia cladonia	-33.6	28.18	-1000
347	H2833	PF 907	Dendrophylliidae	Dendrophyllia cladonia	-33.11	28.18	-1000
348	H3042	PF 13654	Dendrophylliidae	Dendrophyllia cladonia	-33.5	27.15	-50
349	H3058	PF 15770	Dendrophylliidae	Dendrophyllia cladonia	-34.29	18.82	-50
350	H3064	PF 13959	Dendrophylliidae	Dendrophyllia cladonia	-33.82	26.28	-50
351	H3413		Dendrophylliidae	Dendrophyllia cladonia	-34.74	19.43	-50
352	H3838	NAD 2 R	Dendrophylliidae	Dendrophyllia cladonia	-30.8	30.48	-50
353	USNM 91823	390S	Dendrophylliidae	Dendrophyllia cladonia	-29.58	31.7	-200
354	USNM 91825	357 E	Dendrophylliidae	Dendrophyllia cladonia	-29.17	32.08	-200
355		D00817	Dendrophylliidae	Dendrophyllia cornigera	-34.271	23.414	-100
356	A072982	AFR 935 H	Dendrophylliidae	Dendrophyllia cornigera	-34.4	18.68	-100
357	A073010	XX70	Dendrophylliidae	Dendrophyllia cornigera	-30.02	31.05	-100
358	A073031	J9	Dendrophylliidae	Dendrophyllia cornigera	-31.74	29.55	-100
359	A073087	ZRR1	Dendrophylliidae	Dendrophyllia cornigera	-29.19	31.99	-50
360	A073148	ZL3	Dendrophylliidae	Dendrophyllia cornigera	-27.905	32.6333	-100
361	A073174	M12	Dendrophylliidae	Dendrophyllia cornigera	-31.98	29.28	-100
362	A090119	ZC3	Dendrophylliidae	Dendrophyllia cornigera	-27.1083	32.8817	-100
363	H3062	PF 13222	Dendrophylliidae	Dendrophyllia cornigera	-33.08	27.83	-50
364	H3063	PF 808	Dendrophylliidae	Dendrophyllia cornigera	-33.1583	28.0517	-300
365	H3147	SM 185	Dendrophylliidae	Dendrophyllia cornigera	-33.655	27.1933	-100
366	H3148	SM 239	Dendrophylliidae	Dendrophyllia cornigera	-32.25	29.01	-100
367	H3412		Dendrophylliidae	Dendrophyllia cornigera	-34.61	19.21	-100
368	H3839	SCD 289 S	Dendrophylliidae	Dendrophyllia cornigera	-33.07	27.95	-50
369	H3840	FAL 372 P	Dendrophylliidae	Dendrophyllia cornigera	-34.25	18.75	-50
370	H3841	FAL 822 G	Dendrophylliidae	Dendrophyllia cornigera	-34.29	18.75	-50
371	H3842	FAL 368 L	Dendrophylliidae	Dendrophyllia cornigera	-34.21	18.78	-50
372	H3843	TRA 118 K	Dendrophylliidae	Dendrophyllia cornigera	-34.29	18.75	-50
373	H3844	TRA 119 L	Dendrophylliidae	Dendrophyllia cornigera	-34.3	18.74	-50
374	USNM 91827	SAT 6	Dendrophylliidae	Dendrophyllia cornigera	-29.8	31.27	-100
375		A32847	Dendrophylliidae	Dendrophyllia cornigera	-34.7002	22.5007	-100
376	A073016	ZQ10	Dendrophylliidae	Dendrophyllia dilatata	-29.02	32.26	-600
377	A073068	ZJ4	Dendrophylliidae	Dendrophyllia dilatata	-27.72	32.6767	-100
378	A073008	ZQ13	Dendrophylliidae	Dendrophyllia ijimai	-29.09	32.15	-300
379	A090121	XX129	Dendrophylliidae	Dendrophyllia ijimai	-29.15	32.09	-100
380	USNM 91843	ZK21	Dendrophylliidae	Dendrophyllia ijimai	-27.7893	32.651	-100
381	USNM 91844	394B	Dendrophylliidae	Dendrophyllia ijimai	-29.45	31.52	-50
382		DSCS-INV 29	Dendrophylliidae	Dendrophyllia sp1.	-36.04	19.69	-400
383		DSCS-INV 30	Dendrophylliidae	Dendrophyllia sp1.	-36.04	19.69	-400
384		DSCS-INV 31	Dendrophylliidae	Dendrophyllia sp1.	-36.04	19.69	-400
385		DSCS-INV 33	Dendrophylliidae	Dendrophyllia sp1.	-36.04	19.69	-400
386		DSCS-INV 35	Dendrophylliidae	Dendrophyllia sp1.	-36.04	19.69	-400
387		DSCS-INV 44	Dendrophylliidae	Dendrophyllia sp1.	-36.04	19.69	-400
388		DSCS-INV 527	Dendrophylliidae	Dendrophyllia sp1.	-34.78	24.76	-400
389	A090158	DSCS-IN228	Dendrophylliidae	Dendrophyllia sp1.	-35.12	23.04	-400
390	H1441	PF 14364	Dendrophylliidae	Dendrophyllia sp1.	-34.18	22.17	-50
391		DSCS-INV226	Dendrophylliidae	Ednapsammia columnapriva	-35.12	23.04	-400
392		DSCS-INV227	Dendrophylliidae	Ednapsammia columnapriva	-35.12	23.04	-400
393		DSCS-INV229	Dendrophylliidae	Ednapsammia columnapriva	-35.12	23.04	-400
394		DSCS-INV231	Dendrophylliidae	Ednapsammia columnapriva	-35.12	23.04	-400
395		DSCS-INV232	Dendrophylliidae	Ednapsammia columnapriva	-35.12	23.04	-400
396		DSCS-INV235	Dendrophylliidae	Ednapsammia columnapriva	-35.12	23.04	-400
397		DSCS-INV238	Dendrophylliidae	Ednapsammia columnapriva	-35.12	23.04	-400
398	A090149	DSCS-INV234	Dendrophylliidae	Ednapsammia columnapriva	-35.12	23.04	-400
399	A090159	DSCS13	Dendrophylliidae	Ednapsammia columnapriva	-35.12	23.04	-400
400	H1441	PF 14364	Dendrophylliidae	Ednapsammia columnapriva	-34.18	22.17	-50
401		DSCS-INV225	Dendrophylliidae	Enallopsammia pusilla	-35.12	23.04	-400
402		DSCS-INV238	Dendrophylliidae	Enallopsammia pusilla	-35.12	23.04	-400
403		DSCS-INV34	Dendrophylliidae	Enallopsammia pusilla	-36.04	19.69	-400
404		DSCS-INV40	Dendrophylliidae	Enallopsammia pusilla	-36.04	19.69	-400
405		DSCS-INV42	Dendrophylliidae	Enallopsammia pusilla	-36.04	19.69	-400
406	A090153	DSCS-INV281	Dendrophylliidae	Enallopsammia pusilla	-35.12	23.04	-400
407		DSCS-INV223	Dendrophylliidae	Enallopsammia pusilla	-35.12	23.04	-400
408		DSCS-INV158	Dendrophylliidae	Enallopsammia rostrata	-36.16	22	-300
409		DSCS-INV160	Dendrophylliidae	Enallopsammia rostrata	-36.16	22	-300
410		DSCS-INV224	Dendrophylliidae	Enallopsammia rostrata	-35.12	23.04	-400
411		DSCS-INV238	Dendrophylliidae	Enallopsammia rostrata	-35.12	23.04	-400
412		SVMEC-INV261	Dendrophylliidae	Enallopsammia rostrata	-34.87	24.21	-400
413	A073270	E10	Dendrophylliidae	Enallopsammia rostrata	-31.5	29.92	-200
414		NANSEN-INV 32	Dendrophylliidae	Endopachys grayi	-29.72	31.43	-200
415		PF 10983	Dendrophylliidae	Endopachys grayi	-29.65	31.1333	-50
416	A073064	ZM4	Dendrophylliidae	Endopachys grayi	-28.125	32.6067	-100
417	A073069	ZJ3	Dendrophylliidae	Endopachys grayi	-27.715	32.6817	-200
418	A073213	XX62	Dendrophylliidae	Endopachys grayi	-30.11	31.01	-200
419	A073266	ST 4	Dendrophylliidae	Endopachys grayi	-34.3827	21.4277	-50
420	A090114	SCD 13 F	Dendrophylliidae	Endopachys grayi	-31.75	29.45	-50
421	A090115	NAD 10 E	Dendrophylliidae	Endopachys grayi	-29.77	31.28	-100
422	H1420	PF 11742	Dendrophylliidae	Endopachys grayi	-29.2265	31.5029	-50
423	H1427	PF 10740	Dendrophylliidae	Endopachys grayi	-29.8579	31.0449	-50
424	H1476	PF 10740	Dendrophylliidae	Endopachys grayi	-29.8579	31.0449	-50
425	H3120	PF 11322	Dendrophylliidae	Endopachys grayi	-29.2265	31.5029	-50
426	H3121	PF 11322	Dendrophylliidae	Endopachys grayi	-29.2265	31.5029	-50
427	H3122	PF 10636	Dendrophylliidae	Endopachys grayi	-29.8849	31.0586	-50
428	H3123	PF 10946	Dendrophylliidae	Endopachys grayi	-29.5706	31.189	-50
429	H4593	390S	Dendrophylliidae	Endopachys grayi	-29.58	31.71	-200
430	USNM 91812	ZW8	Dendrophylliidae	Endopachys grayi	-29.77	31.3	-100
431	USNM 91813	ZDD2	Dendrophylliidae	Endopachys grayi	-27.24	32.81	-50
432	DIIId1		Dendrophylliidae	Endopsammia philippensis	-29.92	31.33	-400
433	H1576		Dendrophylliidae	Endopsammia philippensis	-31.317	29.9835	-50
434	A073051	ZD6	Dendrophylliidae	Heteropsammia cochlea	-28.53	32.44	-100
435	A073061	ZL2	Dendrophylliidae	Heteropsammia cochlea	-27.9117	32.6117	-50
436	A073065	ZH2	Dendrophylliidae	Heteropsammia cochlea	-27.5467	32.7	-50
437	A073072	ZK6	Dendrophylliidae	Heteropsammia cochlea	-27.815	32.64	-50
438	A073086	ZA41	Dendrophylliidae	Heteropsammia cochlea	-32.92	32.92	-1000
439	A073089	ZG1	Dendrophylliidae	Heteropsammia cochlea	-27.4367	32.7367	-100
440	A073090	ZH8	Dendrophylliidae	Heteropsammia cochlea	-27.5267	32.6967	-50
441	A073095	ZG2	Dendrophylliidae	Heteropsammia cochlea	-27.4333	32.7417	-100
442	A073100	ZDD5	Dendrophylliidae	Heteropsammia cochlea	-27.23	32.83	-200
443	A073112	ZK5	Dendrophylliidae	Heteropsammia cochlea	-27.8283	32.6367	-50
444	A073115	ZK1	Dendrophylliidae	Heteropsammia cochlea	-27.8283	32.6367	-50
445	A073118	ZL2	Dendrophylliidae	Heteropsammia cochlea	-27.9117	32.6117	-50
446	A073124	ZG3	Dendrophylliidae	Heteropsammia cochlea	-27.4317	32.7383	-50
447	A073142	ZB6	Dendrophylliidae	Heteropsammia cochlea	-27.0183	32.92	-100
448	A073143	ZD1	Dendrophylliidae	Heteropsammia cochlea	-27.19	32.85	-200
449	A073156	ZK3	Dendrophylliidae	Heteropsammia cochlea	-27.79	32.6483	-50
450	A073170	ZK3	Dendrophylliidae	Heteropsammia cochlea	-27.79	32.6483	-50
451	A073192	ZH18	Dendrophylliidae	Heteropsammia cochlea	-27.53	32.71	-50
452	A073193	ZH7	Dendrophylliidae	Heteropsammia cochlea	-27.5417	32.7	-50
453	A073205	ZH23	Dendrophylliidae	Heteropsammia cochlea	-27.56	32.7	-50
454	A073214	ZK2	Dendrophylliidae	Heteropsammia cochlea	-27.8133	32.6483	-100
455	A073218	ZDD3	Dendrophylliidae	Heteropsammia cochlea	-27.23	32.83	-200
456	A090117	ZH4	Dendrophylliidae	Heteropsammia cochlea	-27.5533	32.7133	-100
457	A090118	ZH17	Dendrophylliidae	Heteropsammia cochlea	-27.5933	32.6817	-50
458	H814	PF 10889	Dendrophylliidae	Heteropsammia cochlea	-29.6507	31.131	-50
459	USNM 90242	ZA41	Dendrophylliidae	Heteropsammia cochlea	-32.92	32.92	-1000
460	USNM 90426	ZD6	Dendrophylliidae	Heteropsammia cochlea	-27.22	32.83	-100
461	USNM 90434	ZH23	Dendrophylliidae	Heteropsammia cochlea	-27.56	32.71	-100
462	USNM 90435	ZH25	Dendrophylliidae	Heteropsammia cochlea	-27.55	32.71	-100
463	USNM 90439	ZH26	Dendrophylliidae	Heteropsammia cochlea	-27.57	32.7	-100
464	A090129	ZH8	Dendrophylliidae	Heteropsammia eupsammids	-27.5267	32.6967	-50
465		AI2-INV135	Dendrophylliidae	Pourtalopsammia togata	-32.83	28.5	-100
466		DSCS- INV424	Dendrophylliidae	Pourtalopsammia togata	-34.73	25.15	-700
467		DSCS-INV124	Dendrophylliidae	Pourtalopsammia togata	-36.26	21.2	-200
468		DSCS-INV364	Dendrophylliidae	Pourtalopsammia togata	-34.79	24.64	-500
469		DSCS-INV425	Dendrophylliidae	Pourtalopsammia togata	-34.73	25.15	-700
470		DSCS-INV477	Dendrophylliidae	Pourtalopsammia togata	-33.65	27.5	-300
471		DSCS-INV516	Dendrophylliidae	Pourtalopsammia togata	-33.65	27.5	-300
472		DSCS-INV569	Dendrophylliidae	Pourtalopsammia togata	-34.78	24.76	-400
473	A073015	S11	Dendrophylliidae	Pourtalopsammia togata	-32.42	28.97	-300
474	A073042	XX134	Dendrophylliidae	Pourtalopsammia togata	-29.55	31.79	-200
475	A073105	ZK6	Dendrophylliidae	Pourtalopsammia togata	-27.815	32.64	-50
476	A073157	XX57	Dendrophylliidae	Pourtalopsammia togata	-31.1	30.31	-200
477	A073158	XX57	Dendrophylliidae	Pourtalopsammia togata	-31.1	30.31	-200
478	A073159	Q12	Dendrophylliidae	Pourtalopsammia togata	-32.34	29	-100
479	A073172	P 13	Dendrophylliidae	Pourtalopsammia togata	-32.3	29.1	-500
480	A073180	Y9	Dendrophylliidae	Pourtalopsammia togata	-32.7633	28.6067	-200
481	A073269	E12	Dendrophylliidae	Pourtalopsammia togata	-31.5	29.93	-300
482	A090113	AFR 831 G	Dendrophylliidae	Pourtalopsammia togata	-35.255	18.655	-500
483	A090152	DSCS-INV 231	Dendrophylliidae	Pourtalopsammia togata	-35.12	23.04	-400
484	H1379	PF 12731	Dendrophylliidae	Pourtalopsammia togata	-33.0205	27.9211	-50
485	H1687	SM 38	Dendrophylliidae	Pourtalopsammia togata	-28.36	32.58	-500
486	H2827	SM 86	Dendrophylliidae	Pourtalopsammia togata	-27.9847	32.68	-600
487	H2829	PF 13222	Dendrophylliidae	Pourtalopsammia togata	-33.08	27.83	-50
488	H2830	PF 13479	Dendrophylliidae	Pourtalopsammia togata	-32.5716	28.5554	-50
489	H2831	PF 13395	Dendrophylliidae	Pourtalopsammia togata	-32.71	28.37	-50
490	H2842	SM 94	Dendrophylliidae	Pourtalopsammia togata	-28.27	32.65	-700
491	H3032	SM 131	Dendrophylliidae	Pourtalopsammia togata	-30.72	30.8133	-1000
492	H3033	SM 129	Dendrophylliidae	Pourtalopsammia togata	-30.89	30.5283	-1000
493	H3109	SM 103	Dendrophylliidae	Pourtalopsammia togata	-28.53	32.57	-700
494	H3135	SM 162	Dendrophylliidae	Pourtalopsammia togata	-32.9167	28.5167	-700
495	H3136	SM 232	Dendrophylliidae	Pourtalopsammia togata	-32.25	29.17	-600
496	H3137	SM 226	Dendrophylliidae	Pourtalopsammia togata	-32.48	28.98	-800
497	H3138	SM 123	Dendrophylliidae	Pourtalopsammia togata	-30.56	30.81	-700
498	H3139	SM 228	Dendrophylliidae	Pourtalopsammia togata	-32.49	28.95	-700
499	H3157	SM 237	Dendrophylliidae	Pourtalopsammia togata	-32.26	29.16	-600
500	H3209	SM 86	Dendrophylliidae	Pourtalopsammia togata	-27.9847	32.68	-600
501	H4244	ZE5	Dendrophylliidae	Pourtalopsammia togata	-27.28	32.8233	-300
502	H4245	ZA14	Dendrophylliidae	Pourtalopsammia togata	-26.93	33.05	-600
503	H4246	ZA 15	Dendrophylliidae	Pourtalopsammia togata	-26.93	33.02	-400
504	H4247	ZA 20	Dendrophylliidae	Pourtalopsammia togata	-26.9217	32.9183	-50
505	H4592	SM 226	Dendrophylliidae	Pourtalopsammia togata	-32.48	28.98	-800
506	USNM 77237	358A	Dendrophylliidae	Pourtalopsammia togata	-29.32	32	-400
507	USNM 91791	SM232	Dendrophylliidae	Pourtalopsammia togata	-32.25	29.17	-600
508		FAL 368 L	Dendrophylliidae	Rhizopsammia annae	-34.21	18.78	-50
509		SCD 268 F	Dendrophylliidae	Rhizopsammia annae	-33.04	27.94	-50
510	A073016	ZQ10	Dendrophylliidae	Rhizopsammia annae	-29.02	32.26	-600
511	H1497		Dendrophylliidae	Rhizopsammia annae	-34.8308	20.0166	-50
512	H1498		Dendrophylliidae	Rhizopsammia annae	-34.8308	20.0166	-50
513	H3041		Dendrophylliidae	Rhizopsammia annae	-34.18	22.16	-50
514	H3366		Dendrophylliidae	Rhizopsammia annae	-33.83	25.67	-50
515	A072979	TRA 33 C	Dendrophylliidae	Rhizopsammia compacta	-33.98	25.78	-50
516	A073033	ZC2	Dendrophylliidae	Rhizopsammia compacta	-27.105	32.8667	-50
517	A073041	ZC9	Dendrophylliidae	Rhizopsammia compacta	-27.07	32.88	-50
518	A073081	ZQ7	Dendrophylliidae	Rhizopsammia compacta	-29.01	32.2	-200
519	A073083	ZQ8	Dendrophylliidae	Rhizopsammia compacta	-29.02	32.2	-200
520	A073136	ZK3	Dendrophylliidae	Rhizopsammia compacta	-27.79	32.6483	-50
521	A073192	ZH18	Dendrophylliidae	Rhizopsammia compacta	-27.53	32.71	-50
522	A073199	ZB17	Dendrophylliidae	Rhizopsammia compacta	-27	32.92	-50
523	A073204	ZH3	Dendrophylliidae	Rhizopsammia compacta	-27.5467	32.71	-100
524	A073208	ZN1	Dendrophylliidae	Rhizopsammia compacta	-28.2917	32.5433	-50
525	A073221	ZH19	Dendrophylliidae	Rhizopsammia compacta	-27.53	32.7	-50
526	A090112	FAL 83 J	Dendrophylliidae	Rhizopsammia compacta	-34.27	18.82	-50
527	EIa2	NAD 17	Dendrophylliidae	Rhizopsammia compacta	-29.97	31.03	-50
528	H1373		Dendrophylliidae	Rhizopsammia compacta	-33.96	18.3691	-50
529	H1375	PF 15885	Dendrophylliidae	Rhizopsammia compacta	-33.96	18.3691	-50
530	H1380	PF 15501	Dendrophylliidae	Rhizopsammia compacta	-34.22	18.47	-50
531	H1414		Dendrophylliidae	Rhizopsammia compacta	-34.22	18.47	-50
532	H1686		Dendrophylliidae	Rhizopsammia compacta	-34.22	18.47	-50
533	H2844	PF 13887	Dendrophylliidae	Rhizopsammia compacta	-33.72	26.63	-50
534	H4578	ZA 48	Dendrophylliidae	Rhizopsammia compacta	-26.8917	32.9267	-50
535	H4579	ZDD3	Dendrophylliidae	Rhizopsammia compacta	-27.23	32.83	-200
536	USNM 91807	ZD 10	Dendrophylliidae	Rhizopsammia compacta	-27.19	32.84	-100
537	A073042	XX134	Dendrophylliidae	Rhizopsammia verilli	-29.55	31.79	-200
538	A073157	XX57	Dendrophylliidae	Rhizopsammia verilli	-31.1	30.31	-200
539	A073197	Z02	Dendrophylliidae	Rhizopsammia verilli	-28.53	32.44	-100
540	A073198	XX153	Dendrophylliidae	Rhizopsammia verilli	-29.54	31.33	-50
541	H1502	PF 12142	Dendrophylliidae	Rhizopsammia verilli	-28.88	32.02	-50
542	H5103	D54	Dendrophylliidae	Tubastraea cf. diaphana	-27.61	32.67	-50
543		DSCS-INV 358	Flabellidae	Flabellum (Flabellum) leptoconus	-34.8894	24.1157	-400
544		DSCS-INV 569	Flabellidae	Flabellum (Flabellum) leptoconus	-34.7847	24.7618	-400
545	A073153	M14	Flabellidae	Flabellum (Flabellum) leptoconus	-32.0483	29.3283	-1000
546	A073179	Q17	Flabellidae	Flabellum (Flabellum) leptoconus	-32.3933	28.9867	-300
547	A073190	Q17	Flabellidae	Flabellum (Flabellum) leptoconus	-32.3933	28.9867	-300
548	A090154	DSCS-INV 516	Flabellidae	Flabellum (Flabellum) leptoconus	-33.6528	27.4993	-300
549	DIIA1		Flabellidae	Flabellum (Flabellum) leptoconus	-31.3877	29.9056	-50
550	H1239	PF 393	Flabellidae	Flabellum (Flabellum) leptoconus	-34.1729	18.6644	-50
551	H2841	SM 86	Flabellidae	Flabellum (Flabellum) leptoconus	-27.9917	32.68	-500
552	H3150	SM 180	Flabellidae	Flabellum (Flabellum) leptoconus	-33.49	27.35	-100
553	H3180	SM 232	Flabellidae	Flabellum (Flabellum) leptoconus	-32.2483	29.1733	-600
554	H3181	SM123	Flabellidae	Flabellum (Flabellum) leptoconus	-30.5567	30.81	-600
555	H3182	SM 162	Flabellidae	Flabellum (Flabellum) leptoconus	-32.9167	28.5167	-700
556	H3183	SM 226	Flabellidae	Flabellum (Flabellum) leptoconus	-32.4767	28.98	-700
557	H3184	SM 165	Flabellidae	Flabellum (Flabellum) leptoconus	-33.1	28.1383	-100
558	USNM 62498		Flabellidae	Flabellum (Flabellum) leptoconus	-31.3877	29.9056	-50
559	USNM 87645	Vema stn 28	Flabellidae	Flabellum (Flabellum) leptoconus	-35.67	21.98	-200
560	USNM 91721	358A	Flabellidae	Flabellum (Flabellum) leptoconus	-29.32	32	-400
561		NANSEN-INV17	Flabellidae	Flabellum (Flabellum) pavoninum	-30.3	30.91	-200
562		NANSEN-INV51	Flabellidae	Flabellum (Flabellum) pavoninum	-29.58	31.63	-100
563		ZH10	Flabellidae	Flabellum (Flabellum) pavoninum	-27.5433	32.7217	-100
564	A073053	ZM8	Flabellidae	Flabellum (Flabellum) pavoninum	-28.14	32.6067	-200
565	A073063	ZN7	Flabellidae	Flabellum (Flabellum) pavoninum	-28.2917	32.57	-200
566	A073135	M14	Flabellidae	Flabellum (Flabellum) pavoninum	-32.0483	29.3283	-400
567	A073171	ZJ3	Flabellidae	Flabellum (Flabellum) pavoninum	-27.715	32.6817	-200
568	A073213	XX62	Flabellidae	Flabellum (Flabellum) pavoninum	-30.1067	31.0133	-200
569	A073225	NAD 10 A	Flabellidae	Flabellum (Flabellum) pavoninum	-29.7667	31.4333	-300
570	A090097	NAD 10A	Flabellidae	Flabellum (Flabellum) pavoninum	-29.7667	31.4333	-300
571	A090098	NAD 47 J	Flabellidae	Flabellum (Flabellum) pavoninum	-29.5833	31.7	-200
572	H1432	PF 11080	Flabellidae	Flabellum (Flabellum) pavoninum	-29.8565	31.0444	-50
573	H1477	PF 11030	Flabellidae	Flabellum (Flabellum) pavoninum	-29.65	31.1333	-50
574	H3845	NAD 10A	Flabellidae	Flabellum (Flabellum) pavoninum	-29.7667	31.4333	-300
575	H4582	ZU15	Flabellidae	Flabellum (Flabellum) pavoninum	-29.6633	31.5017	-200
576	USNM 82134		Flabellidae	Flabellum (Flabellum) pavoninum	-29.8	31.27	-100
577		NANSEN-INV34	Flabellidae	Flabellum (Flabellum) politum	-29.72	31.43	-200
578		NANSEN-INV96	Flabellidae	Flabellum (Flabellum) politum	-28.68	32.4	-200
579	A090160	NANSEN-INV49	Flabellidae	Flabellum (Flabellum) politum	-29.5	31.34	-50
580	A090102	A33790	Flabellidae	Flabellum (Ulocyathus) alabastrum	-35.9437	20.0409	-200
581	H1695	SM 66	Flabellidae	Flabellum (Ulocyathus) lowkeyesi	-27.2917	32.9167	-700
582	H1696	SM67	Flabellidae	Flabellum (Ulocyathus) lowkeyesi	-27.2467	32.91	-700
583	H2814	SM 107	Flabellidae	Flabellum (Ulocyathus) lowkeyesi	-28.63	32.6417	-1000
584	H3095	SM 38	Flabellidae	Flabellum (Ulocyathus) lowkeyesi	-28.365	32.5767	-500
585	A090150	DSCS-INV281	Flabellidae	Javania antarctica	-35.1198	23.0449	-400
586		CCS2D17-INV 116	Flabellidae	Javania insignis	-33.1099	17.3837	-400
587	A073082	ZQ10	Flabellidae	Javania insignis	-29.015	32.26	-600
588	A073083	ZQ8	Flabellidae	Javania insignis	-29.015	32.2017	-200
589	A073218	ZDD3	Flabellidae	Javania insignis	-27.225	32.825	-100
590	A090116	XX129	Flabellidae	Javania insignis	-29.15	32.09	-100
591		SM246	Flabellidae	Placotrochides scaphula	-31.976	29.593	-1000
592	USNM 91772	389C	Flabellidae	Placotrochides scaphula	-30.2	32.0167	-1000
593	A073194	XX38	Flabellidae	Rhizotrochus typus	-32.9533	28.0467	-50
594	A073247	SCD 39 B	Flabellidae	Rhizotrochus typus	-32.2533	28.9617	-50
595	A090094	SCD 39 D	Flabellidae	Rhizotrochus typus	-32.2833	29.0667	-100
596	A073104	ZN6	Flabellidae	Truncatoflabellum formosum	-28.29	32.5767	-200
597	A073167	Z02	Flabellidae	Truncatoflabellum formosum	-28.53	32.435	-50
598	A073176	XX75	Flabellidae	Truncatoflabellum formosum	-30.1333	31.15	-500
599	A073181	J12	Flabellidae	Truncatoflabellum formosum	-31.7317	29.5367	-200
600	A073212	ZM7	Flabellidae	Truncatoflabellum formosum	-28.1183	32.61	-100
601	A073266	ST 4	Flabellidae	Truncatoflabellum formosum	-34.3827	21.4277	-50
602	A090100	NAD 10 C	Flabellidae	Truncatoflabellum formosum	-29.7667	31.2833	-100
603	H1241	PF 12312	Flabellidae	Truncatoflabellum formosum	-32.6813	28.3903	-50
604	H1389	PF 10924	Flabellidae	Truncatoflabellum formosum	-29.65	31.1333	-50
605	H1399	PF 11322	Flabellidae	Truncatoflabellum formosum	-29.2218	31.5091	-50
606	H1437	PF 10715a	Flabellidae	Truncatoflabellum formosum	-29.8565	31.0444	-50
607	H1442	PF 10636	Flabellidae	Truncatoflabellum formosum	-29.8849	31.0586	-50
608	H1452	PF 13052	Flabellidae	Truncatoflabellum formosum	-33.7167	28.7833	-1000
609	H1456	PF 10946	Flabellidae	Truncatoflabellum formosum	-29.5706	31.189	-50
610	H1698	SM 94	Flabellidae	Truncatoflabellum formosum	-28.2717	32.6467	-700
611	H3096	PF 11080	Flabellidae	Truncatoflabellum formosum	-29.8565	31.0444	-50
612	H3097	PF 13914	Flabellidae	Truncatoflabellum formosum	-29.18	31.85	-50
613	H3846	NAD 10 C	Flabellidae	Truncatoflabellum formosum	-29.7667	31.2833	-100
614	H784	PF 10983	Flabellidae	Truncatoflabellum formosum	-29.65	31.1333	-200
615	H835	PF 13887	Flabellidae	Truncatoflabellum formosum	-33.72	26.63	-50
616	USNM 91758	ZM7	Flabellidae	Truncatoflabellum formosum	-28.1183	32.61	-100
617	H3847	NAD 49 H	Flabellidae	Truncatoflabellum gardineri	-29.5833	31.7	-200
618	H4577	390S	Flabellidae	Truncatoflabellum gardineri	-29.58	31.71	-200
619	USNM 91736	390S	Flabellidae	Truncatoflabellum gardineri	-29.58	31.71	-200
620		DTE 100	Flabellidae	Truncatoflabellum inconstans	-34.1483	24.9883	-50
621		NANSEN-INV19	Flabellidae	Truncatoflabellum inconstans	-29.8823	31.2043	-200
622	A090103	AFR 985 C	Flabellidae	Truncatoflabellum inconstans	-34.78	20.32	-50
623	BMNH 1939.7.20.816-833		Flabellidae	Truncatoflabellum inconstans	-33.05	27.95	-50
624	H1241	PF 12312	Flabellidae	Truncatoflabellum inconstans	-32.6813	28.3903	-50
625	H1381	PF 11080	Flabellidae	Truncatoflabellum inconstans	-29.8565	31.0444	-50
626	H1386	PF 808	Flabellidae	Truncatoflabellum inconstans	-33.1583	28.0517	-300
627	H1392	PF 13904	Flabellidae	Truncatoflabellum inconstans	-33.7201	26.63	-50
628	H1417	PF 13809	Flabellidae	Truncatoflabellum inconstans	-33.8944	26.85	-100
629	H1425	PF 796	Flabellidae	Truncatoflabellum inconstans	-33.05	27.95	-50
630	H1435	PF 13321	Flabellidae	Truncatoflabellum inconstans	-33.2	27.6833	-50
631	H1444	PF 19052	Flabellidae	Truncatoflabellum inconstans	-33.7667	26.3167	-50
632	H1444	PF 19052	Flabellidae	Truncatoflabellum inconstans	-33.7685	26.3167	-50
633	H1446	PF 13317	Flabellidae	Truncatoflabellum inconstans	-33.2	27.6833	-50
634	H1470	PF 13914	Flabellidae	Truncatoflabellum inconstans	-29.18	31.85	-50
635	H1511		Flabellidae	Truncatoflabellum inconstans	-33.8268	25.7953	-50
636	H3071	PF 13887	Flabellidae	Truncatoflabellum inconstans	-33.72	26.63	-50
637	H3130	SM 180	Flabellidae	Truncatoflabellum inconstans	-33.49	27.35	-50
638	H3155	SM 179	Flabellidae	Truncatoflabellum inconstans	-33.51	27.37	-100
639	USNM 91746		Flabellidae	Truncatoflabellum multispinosum	-27.5227	32.8197	-700
640	A073189	XX145	Flabellidae	Truncatoflabellum pusillum	-29.5367	31.3267	-50
641	A073200	XX131	Flabellidae	Truncatoflabellum pusillum	-29.5533	31.4233	-100
642	H2838	PF 10983	Flabellidae	Truncatoflabellum pusillum	-29.65	31.1333	-50
643	H2839	PF 483	Flabellidae	Truncatoflabellum pusillum	-34.0833	26.1	-100
644	H2839	PF 483	Flabellidae	Truncatoflabellum pusillum	-33.8375	25.7722	-50
645	A073161	J13	Flabellidae	Truncatoflabellum sp.	-31.7283	29.5317	-1000
646	A073113	ZJ2	Flabellidae	Truncatoflabellum zuluense	-27.7208	32.6767	-100
647	A073182	XX50	Flabellidae	Truncatoflabellum zuluense	-33.1967	28.0533	-100
648	A090095	XX92	Flabellidae	Truncatoflabellum zuluense	-30.25	30.905	-100
649	A090096	ZH4	Flabellidae	Truncatoflabellum zuluense	-27.5533	32.7133	-100
650	H1398	PF 864a	Flabellidae	Truncatoflabellum zuluense	-32.7625	28.4375	-50
651	H3156	SM 163	Flabellidae	Truncatoflabellum zuluense	-33.08	28.11	-100
652	H4581	ZC 9	Flabellidae	Truncatoflabellum zuluense	-27.08	32.8917	-100
653	USNM 91747	ZK21	Flabellidae	Truncatoflabellum zuluense	-27.7893	32.651	-100
654	H1688	SM 9	Fungiacyathuidae	Fungiacyathus (Bathyactis) sibogae	-27.3117	32.9633	-900
655	H1689	SM10	Fungiacyathuidae	Fungiacyathus (Bathyactis) sibogae	-27.2467	32.9667	-900
656	H1697	SM71	Fungiacyathuidae	Fungiacyathus (Bathyactis) sibogae	-27.355	33.065	-1000
657	USNM 77201	390S	Guyniidae	Guynia annulata	-29.58	31.7	-200
658		NANSEN-INV 18	Micrabaciidae	Letepsammia formosissima	-29.8823	31.2043	-200
659	H1429	PF 13294-8	Micrabaciidae	Letepsammia formosissima	-33.2	27.6833	-50
660	USNM 91505	ZL3	Micrabaciidae	Letepsammia formosissima	-27.905	32.6333	-100
661		NAD10B	Micrabaciidae	Letepsammia franki	-29.7667	31.2833	-100
662	A073050	ZL3	Micrabaciidae	Letepsammia franki	-27.905	32.6333	-100
663	A073151	XX62	Micrabaciidae	Letepsammia franki	-30.1067	31.0133	-200
664	A073152	XX45	Micrabaciidae	Letepsammia franki	-33.03	28.0733	-50
665	A073164	XX64	Micrabaciidae	Letepsammia franki	-30.1	31.0267	-200
666	A073175	L10	Micrabaciidae	Letepsammia franki	-31.933	29.42	-200
667	A073177	M14	Micrabaciidae	Letepsammia franki	-32.0483	29.3283	-1000
668	A073178	XX64	Micrabaciidae	Letepsammia franki	-30.1	31.0267	-200
669	A073185	XX74	Micrabaciidae	Letepsammia franki	-30.01	31.0633	-200
670	A090070	XX113	Micrabaciidae	Letepsammia franki	-29.8367	31.205	-100
671	A090148	NANSEN-INV 30	Micrabaciidae	Letepsammia franki	-29.72	31.43	-200
672	H1364	PF 10715	Micrabaciidae	Letepsammia franki	-29.8565	31.0444	-50
673	H1429	PF 13294-8	Micrabaciidae	Letepsammia franki	-33.2	27.6833	-50
674	H1453	PF13292	Micrabaciidae	Letepsammia franki	-33.2	27.6833	-50
675	H3126	SM185	Micrabaciidae	Letepsammia franki	-33.655	27.0183	-50
676	H3127	SM184	Micrabaciidae	Letepsammia franki	-33.6567	27.195	-100
677	USNM 75640	390S	Micrabaciidae	Letepsammia franki	-29.58	31.7	-200
678	H1390	PF13747	Micrabaciidae	Rhombopsammia niphada	-33.5	27.15	-50
679	H1453	PF13292	Micrabaciidae	Rhombopsammia niphada	-33.2	27.6833	-50
680	H3126	SM185	Micrabaciidae	Rhombopsammia niphada	-33.655	27.0183	-50
681	H3128	SM 185	Micrabaciidae	Rhombopsammia niphada	-33.655	27.0183	-50
682	A073050	ZL3	Micrabaciidae	Stephanophyllia fungulus	-27.905	32.6333	-100
683	A073106	ZH5	Micrabaciidae	Stephanophyllia fungulus	-27.5533	32.7167	-100
684	A073139	ZK5	Micrabaciidae	Stephanophyllia fungulus	-27.8283	32.6367	-50
685	H3038	SM 38	Oculinidae	Madrepora oculata	-28.365	32.5767	-500
686	H3039	SM134	Oculinidae	Madrepora oculata	-31	31.4533	-1000
687	H3040	SM 131	Oculinidae	Madrepora oculata	-30.72	30.8133	-1000
688	A073032	XX144	Rhizangiidae	Culicia sp. cf. Culicia australiensis	-29.535	31.33	-50
689	H1699		Stenocyathidae	Stenocyathus vermiformis	-27.9917	32.68	-500
690	H3212	SM 180	Stenocyathidae	Stenocyathus vermiformis	-33.49	27.35	-50
691	H3213	SM 162	Stenocyathidae	Stenocyathus vermiformis	-32.9167	28.5167	-700
692	H3214	SM 226	Stenocyathidae	Stenocyathus vermiformis	-32.4767	28.98	-700
693	A073181	J12	Turbinoliidae	Cyathotrochus pileus	-31.7317	29.5367	-200
694	A087424	XX16	Turbinoliidae	Cyathotrochus pileus	-29.89	31.1867	-200
695	A073139	ZK5	Turbinoliidae	Deltocyathoides orientalis	-27.8283	32.6367	-50
696	USNM 91711	390S	Turbinoliidae	Deltocyathoides orientalis	-29.58	31.7	-200
697	A073232	FAL 678 K	Turbinoliidae	Sphenotrochus (Eusthenotrochus) gilchristi	-34.1833	18.5833	-50
698	A073236	FB 205 A	Turbinoliidae	Sphenotrochus (Eusthenotrochus) gilchristi	-34.1667	18.4583	-50
699	A090086	FB 205 A + B	Turbinoliidae	Sphenotrochus (Eusthenotrochus) gilchristi	-34.1667	18.4583	-50
700	A090087	FAL337	Turbinoliidae	Sphenotrochus (Eusthenotrochus) gilchristi	-34.2167	18.5833	-50
701	A090088	SCD147 C	Turbinoliidae	Sphenotrochus (Eusthenotrochus) gilchristi	-34.9833	22.3	-100
702	H 1376	P13725	Turbinoliidae	Sphenotrochus (Eusthenotrochus) gilchristi	-33.5	27.15	-50
703	H1405		Turbinoliidae	Sphenotrochus (Eusthenotrochus) gilchristi	-34.4833	17.9667	-400
704	H1413	PF 1413	Turbinoliidae	Sphenotrochus (Eusthenotrochus) gilchristi	-33.7556	26.7389	-50
705	H1480	PF 13562	Turbinoliidae	Sphenotrochus (Eusthenotrochus) gilchristi	-33.4667	27.2167	-50
706	H3204	PF 13887	Turbinoliidae	Sphenotrochus (Eusthenotrochus) gilchristi	-33.72	26.63	-50
707	H3205	PF 518	Turbinoliidae	Sphenotrochus (Eusthenotrochus) gilchristi	-34.0917	25.9208	-100
708	H3206	PF 806	Turbinoliidae	Sphenotrochus (Eusthenotrochus) gilchristi	-33.05	27.95	-50
709	H3207	SM 180	Turbinoliidae	Sphenotrochus (Eusthenotrochus) gilchristi	-33.49	27.35	-100
710	H3208	SM163	Turbinoliidae	Sphenotrochus (Eusthenotrochus) gilchristi	-33.1667	28.2	-600
711	H4243		Turbinoliidae	Sphenotrochus (Eusthenotrochus) gilchristi	-30.25	30.905	-100
712	H4590	CD32	Turbinoliidae	Sphenotrochus (Eusthenotrochus) gilchristi	-34.2192	18.5333	-50
713	Valdivia-DTE		Turbinoliidae	Sphenotrochus (Eusthenotrochus) gilchristi	-35.2667	22.4353	-200
714		FAL700	Turbinoliidae	Sphenotrochus (Sphenotrochus) aurantiacus	-34.185	18.65	-50
715		SVMEC-INV346	Turbinoliidae	Sphenotrochus (Sphenotrochus) aurantiacus	-34.8671	23.7715	-200
716	A073073	Z P 5	Turbinoliidae	Sphenotrochus (Sphenotrochus) aurantiacus	-28.74	32.3867	-300
717	A073145	ZM8	Turbinoliidae	Sphenotrochus (Sphenotrochus) aurantiacus	-28.14	32.6067	-200
718	A073160	XX60	Turbinoliidae	Sphenotrochus (Sphenotrochus) aurantiacus	-30.0833	31.0067	-100
719	A073162	M14	Turbinoliidae	Sphenotrochus (Sphenotrochus) aurantiacus	-32.0483	29.3283	-400
720	A073168	Q14	Turbinoliidae	Sphenotrochus (Sphenotrochus) aurantiacus	-32.38	29.0133	-400
721	A073172	P 13	Turbinoliidae	Sphenotrochus (Sphenotrochus) aurantiacus	-32.3	29.1	-500
722	A073176		Turbinoliidae	Sphenotrochus (Sphenotrochus) aurantiacus	-30.0022	31.0517	-100
723	H1372	PF13914	Turbinoliidae	Sphenotrochus (Sphenotrochus) aurantiacus	-29.1767	31.85	-50
724	H1385	PF 11080	Turbinoliidae	Sphenotrochus (Sphenotrochus) aurantiacus	-29.8565	31.0444	-50
725	H1401	PF 824	Turbinoliidae	Sphenotrochus (Sphenotrochus) aurantiacus	-33.1125	27.9292	-50
726	H1409	PF 13562	Turbinoliidae	Sphenotrochus (Sphenotrochus) aurantiacus	-33.4667	27.2167	-50
727	H1410	PF 13877	Turbinoliidae	Sphenotrochus (Sphenotrochus) aurantiacus	-33.7685	26.3167	-50
728	H1411	PF 806	Turbinoliidae	Sphenotrochus (Sphenotrochus) aurantiacus	-33.05	27.95	-50
729	H1416	PF 18912	Turbinoliidae	Sphenotrochus (Sphenotrochus) aurantiacus	-36.6667	21.4333	-400
730	H1422	PF 13320	Turbinoliidae	Sphenotrochus (Sphenotrochus) aurantiacus	-33.2	27.6833	-50
731	H3197	PF18916	Turbinoliidae	Sphenotrochus (Sphenotrochus) aurantiacus	-36.6667	21.4333	-400
732	H3202	SM163	Turbinoliidae	Sphenotrochus (Sphenotrochus) aurantiacus	-33.0767	28.11	-100
733	H3203	SM 180	Turbinoliidae	Sphenotrochus (Sphenotrochus) aurantiacus	-33.49	27.35	-100
734	H4589	358A	Turbinoliidae	Sphenotrochus (Sphenotrochus) aurantiacus	-29.32	32	-400
735	H817	PF 1882	Turbinoliidae	Sphenotrochus (Sphenotrochus) aurantiacus	-34.1866	22.1624	-50
736	A090080	FB205C	Turbinoliidae	Sphenotrochus (Sphenotrochus) evexicostatus	-34.1667	18.4583	-50
737	A090083	FAL337 W (part)	Turbinoliidae	Sphenotrochus (Sphenotrochus) evexicostatus	-34.2167	18.5833	-50
738	H3200	PF 10889	Turbinoliidae	Sphenotrochus (Sphenotrochus) evexicostatus	-29.65	31.1333	-50
739	H3201	PF 10983	Turbinoliidae	Sphenotrochus (Sphenotrochus) evexicostatus	-29.65	31.1333	-50
740	H3202	SM163	Turbinoliidae	Sphenotrochus (Sphenotrochus) evexicostatus	-33.0767	28.11	-100
741	H806	PF 518	Turbinoliidae	Sphenotrochus (Sphenotrochus) evexicostatus	-34.0917	25.9208	-100
742	USNM 77188	392J	Turbinoliidae	Sphenotrochus (Sphenotrochus) evexicostatus	-29.3488	31.3806	-50
743	A090084	FB205C	Turbinoliidae	Sphenotrochus (Sphenotrochus) imbricaticostatus	-34.1667	18.4583	-50
744	H3203	SM 180	Turbinoliidae	Sphenotrochus (Sphenotrochus) imbricaticostatus	-33.49	27.35	-100
745	USNM 91715	ZB27	Turbinoliidae	Sphenotrochus (Sphenotrochus) imbricaticostatus	-27.059	32.8833	-50
746	USNM 91717	391 J	Turbinoliidae	Sphenotrochus (Sphenotrochus) imbricaticostatus	-29.35	31.5833	-50
747	A073064	ZM4	Turbinoliidae	Tropidocyathus lessoni	-28.125	32.6067	-100
748	A073095	ZG2	Turbinoliidae	Tropidocyathus lessoni	-27.4333	32.7417	-100
749	A073106	ZH5	Turbinoliidae	Tropidocyathus lessoni	-27.5533	32.7167	-100
750	A073131	ZK3	Turbinoliidae	Tropidocyathus lessoni	-27.79	32.6483	-50
751	A073135	M14	Turbinoliidae	Tropidocyathus lessoni	-32.0483	29.3283	-400
752	A073149	ZB6	Turbinoliidae	Tropidocyathus lessoni	-27.0183	32.92	-100
753	A073191	ZD7	Turbinoliidae	Tropidocyathus lessoni	-27.215	32.8283	-100
754	A073209	ZD4	Turbinoliidae	Tropidocyathus lessoni	-27.185	32.8483	-100
755	A073214	ZK2	Turbinoliidae	Tropidocyathus lessoni	-27.8133	32.6483	-100
756	A073218	ZDD3	Turbinoliidae	Tropidocyathus lessoni	-27.225	32.825	-100
757	A090079	ZF4	Turbinoliidae	Tropidocyathus lessoni	-27.3433	32.7783	-100
758	H3101	PF 10983	Turbinoliidae	Tropidocyathus lessoni	-29.65	31.1333	-50
759	H3102	PF 10636	Turbinoliidae	Tropidocyathus lessoni	-29.8849	31.0586	-50
760	H4583	ZD8	Turbinoliidae	Tropidocyathus lessoni	-27.2183	32.825	-100
761	H4588	ZDD4	Turbinoliidae	Tropidocyathus lessoni	-27.2267	32.8217	-100

## Sheet: Presence-absence
Species	SM 134	357 E	357B	357E	358A	389C	389E	390E	390S	391 J	392J	394B	A072974	A073176	A090120	A32776	A32786	A32823	A32847	A33790	A33793	A33823	A33839	A33851	A33864	A33874	A33879	A33997	A9153-075-084-5082	AFR 831 G	AFR 935 H	AFR 985 C	AI2-INV 364	AI2-INV135	AI2-INV172	BD 17. INV 02B	BD13-INV03	BD17-INV02.B	BMNH 1939.7.20.47	BMNH 1939.7.20.816-833	CC32	CCS2D17-INV 116	CCSD16-INV371	CCSD17-INV389	CD32	D00491	D00525	D00547	D00555
Alantia denticulata	0	0	0	0	0	0	0	0	0	0	0	0	0	0	0	0	1	0	0	0	0	0	0	0	0	0	0	0	0	0	0	0	0	0	0	0	0	0	0	0	0	0	0	0	0	0	0	0	0
Anomocora fecunda	0	0	0	0	0	0	0	0	0	0	0	0	0	0	0	0	0	0	0	0	0	0	0	0	0	0	0	0	0	0	0	0	0	0	0	0	0	0	0	0	0	0	0	0	0	0	0	0	0
Anomocora marchadi	0	0	0	0	0	0	0	0	0	0	0	0	0	0	0	0	0	0	0	0	0	0	0	0	0	0	0	0	0	0	0	0	0	0	0	0	0	0	0	0	0	0	0	0	0	0	0	0	0
Aulocyathus juvenescens	0	0	0	0	0	0	0	0	0	0	0	0	0	0	0	0	0	0	0	0	0	0	0	0	0	0	0	0	0	0	0	0	0	0	0	0	0	0	0	0	0	0	0	0	0	0	0	0	0
Balanophyllia (Balanophyllia) bonaespei	0	0	0	0	0	0	0	0	0	0	0	0	0	0	0	0	0	0	0	0	0	0	0	0	0	0	0	0	0	0	0	0	0	0	0	0	0	0	0	0	1	0	0	0	0	0	0	0	0
Balanophyllia (Balanophyllia) capensis	0	0	0	0	0	0	0	0	0	0	0	0	0	0	1	0	0	0	0	0	0	0	0	0	0	0	0	1	0	0	0	1	0	0	0	1	0	0	0	0	0	0	0	0	0	0	0	0	0
Balanophyllia (Balanophyllia) diademata	0	0	0	0	0	0	0	0	0	0	0	0	0	0	0	0	0	0	0	0	0	0	0	0	0	0	0	0	0	0	0	0	0	0	0	0	0	0	0	0	0	0	0	0	0	0	0	0	0
Balanophyllia (Balanophyllia) diffusa	0	0	0	0	0	0	0	0	1	0	0	0	0	0	0	0	0	0	0	0	0	0	0	0	0	0	0	0	0	0	0	0	0	0	0	0	0	0	0	0	0	0	0	0	0	0	0	0	0
Balanophyllia (Balanophyllia) sp. cf. B. malouinensis	0	0	0	0	0	0	0	0	0	0	0	0	0	0	0	0	0	0	0	0	0	0	0	0	0	0	0	0	0	0	0	0	0	0	0	0	0	1	0	0	0	0	0	0	0	0	0	0	0
Balanophyllia (Eupsammia) stimpsonii	0	0	0	0	0	0	0	0	0	0	0	0	0	0	0	0	0	0	0	0	0	0	0	0	0	0	0	0	0	0	0	0	0	0	0	0	0	0	0	0	0	0	0	0	0	0	0	0	0
Caryophyllia (Acanthocyathus) dentata	0	0	0	0	0	0	0	0	0	0	0	0	0	0	0	0	0	0	0	0	0	0	0	0	0	0	0	0	0	0	0	0	0	0	0	0	0	0	0	0	0	0	0	0	0	0	0	0	0
Caryophyllia (Acanthocyathus) grayi	0	0	0	0	0	0	0	0	0	0	0	0	0	0	0	0	0	0	0	0	0	0	0	0	0	0	0	0	0	0	0	0	0	0	0	0	0	0	0	0	0	0	0	0	0	0	0	0	0
Caryophyllia (Caryophyllia) diomedeae	0	0	0	0	0	0	0	0	0	0	0	0	0	0	0	0	0	0	0	0	0	0	0	0	0	0	0	0	0	0	0	0	0	0	0	0	0	0	0	0	0	0	0	0	0	0	0	0	0
Caryophyllia (Caryophyllia) ephyla	0	0	0	0	0	0	0	0	0	0	0	0	1	0	0	0	0	0	0	0	0	0	0	0	0	0	0	0	0	0	0	0	0	0	0	0	0	0	0	0	0	0	0	0	0	0	0	0	0
Caryophyllia (Caryophyllia) grandis	0	0	0	0	0	0	0	0	0	0	0	0	0	0	0	0	0	0	0	0	0	0	0	0	0	0	0	0	0	0	0	0	0	0	0	0	0	0	0	0	0	0	0	0	0	0	0	0	0
Caryophyllia (Caryophyllia) profunda	0	0	0	0	0	0	0	0	0	0	0	0	0	0	0	0	0	0	0	0	0	0	0	0	0	0	0	0	0	0	0	0	0	0	0	0	0	0	0	0	0	0	0	0	0	0	0	0	0
Caryophyllia (Caryophyllia) quadragenaria	0	0	0	0	0	0	1	1	0	0	0	0	0	0	0	0	0	0	0	0	0	0	0	0	0	0	0	0	0	0	0	0	0	0	0	0	0	0	0	0	0	0	0	0	0	0	0	0	0
Caryophyllia (Caryophyllia) rugosa	0	0	0	0	0	0	0	0	0	0	0	0	0	0	0	0	0	0	0	0	0	0	0	0	0	0	0	0	0	0	0	0	0	0	0	0	0	0	0	0	0	0	0	0	0	0	0	0	0
Caryophyllia (Caryophyllia) sarsiae	0	0	0	0	0	0	0	0	0	0	0	0	0	0	0	0	0	0	0	0	0	0	0	0	0	0	0	0	0	0	0	0	0	0	0	0	0	0	0	0	0	0	0	0	0	0	0	0	0
Caryophyllia (Caryophyllia) scobinosa	0	0	0	0	0	0	0	0	0	0	0	0	0	0	0	0	0	0	0	0	0	0	0	0	0	0	0	0	0	0	0	0	0	0	0	0	0	0	0	0	0	0	0	0	0	0	0	0	0
Caryophyllia (Caryophyllia) stellula	0	0	0	0	0	0	0	0	0	0	0	0	0	0	0	1	0	0	0	0	0	0	0	0	0	0	0	0	0	0	0	0	0	0	0	0	0	0	0	0	0	0	0	0	0	0	0	0	0
Caryophyllia (Caryophyllia) valdiviae	0	0	0	0	0	0	0	0	0	0	0	0	0	0	0	0	0	0	0	0	0	0	0	0	0	0	0	0	0	0	0	0	0	0	0	0	0	0	0	0	0	0	0	0	0	0	0	0	0
Culicia sp. cf. Culicia australiensis	0	0	0	0	0	0	0	0	0	0	0	0	0	0	0	0	0	0	0	0	0	0	0	0	0	0	0	0	0	0	0	0	0	0	0	0	0	0	0	0	0	0	0	0	0	0	0	0	0
Cyathotrochus pileus	0	0	0	0	0	0	0	0	0	0	0	0	0	0	0	0	0	0	0	0	0	0	0	0	0	0	0	0	0	0	0	0	0	0	0	0	0	0	0	0	0	0	0	0	0	0	0	0	0
Deltocyathoides orientalis	0	0	0	0	0	0	0	0	1	0	0	0	0	0	0	0	0	0	0	0	0	0	0	0	0	0	0	0	0	0	0	0	0	0	0	0	0	0	0	0	0	0	0	0	0	0	0	0	0
Deltocyathoides sentus	0	0	0	0	0	0	0	0	0	0	0	0	0	0	0	0	0	0	0	0	0	0	0	0	0	0	0	0	0	0	0	0	0	0	0	0	0	0	0	0	0	0	0	0	0	0	0	0	0
Deltocyathus rotulus	0	0	0	0	0	1	0	0	0	0	0	0	0	0	0	0	0	0	0	0	0	0	0	0	0	0	0	0	0	0	0	0	0	0	0	0	0	0	0	0	0	0	0	0	0	0	0	0	0
Dendrophyllia arbuscula	0	0	0	0	0	0	0	0	0	0	0	0	0	0	0	0	0	0	0	0	0	0	0	0	0	0	0	0	0	0	0	0	0	0	0	0	0	0	0	0	0	0	0	0	0	0	0	0	0
Dendrophyllia cladonia	0	1	0	0	0	0	0	0	1	0	0	0	0	0	0	0	0	0	0	0	0	0	0	0	0	0	0	0	0	0	0	0	0	0	0	0	1	0	0	0	0	0	0	0	0	1	0	0	0
Dendrophyllia cornigera	0	0	0	0	0	0	0	0	0	0	0	0	0	0	0	0	0	0	1	0	0	0	0	0	0	0	0	0	0	0	1	0	0	0	0	0	0	0	0	0	0	0	0	0	0	0	0	0	0
Dendrophyllia dilatata	0	0	0	0	0	0	0	0	0	0	0	0	0	0	0	0	0	0	0	0	0	0	0	0	0	0	0	0	0	0	0	0	0	0	0	0	0	0	0	0	0	0	0	0	0	0	0	0	0
Dendrophyllia ijimai	0	0	0	0	0	0	0	0	0	0	0	1	0	0	0	0	0	0	0	0	0	0	0	0	0	0	0	0	0	0	0	0	0	0	0	0	0	0	0	0	0	0	0	0	0	0	0	0	0
Dendrophyllia sp1.	0	0	0	0	0	0	0	0	0	0	0	0	0	0	0	0	0	0	0	0	0	0	0	0	0	0	0	0	0	0	0	0	0	0	0	0	0	0	0	0	0	0	0	0	0	0	0	0	0
Desmophyllum dianthus	0	0	0	0	0	0	0	0	0	0	0	0	1	0	0	0	0	0	0	0	1	1	0	1	1	1	1	0	0	0	0	0	0	0	0	0	0	0	0	0	0	0	1	0	0	0	0	0	0
Desmophyllum pertusum	0	0	0	0	0	0	0	0	0	0	0	0	0	0	0	0	0	0	0	0	0	0	1	0	0	0	0	0	1	0	0	0	0	0	0	0	0	0	0	0	0	0	0	1	0	0	0	0	0
Ednapsammia columnapriva	0	0	0	0	0	0	0	0	0	0	0	0	0	0	0	0	0	0	0	0	0	0	0	0	0	0	0	0	0	0	0	0	0	0	0	0	0	0	0	0	0	0	0	0	0	0	0	0	0
Enallopsammia pusilla	0	0	0	0	0	0	0	0	0	0	0	0	0	0	0	0	0	0	0	0	0	0	0	0	0	0	0	0	0	0	0	0	0	0	0	0	0	0	0	0	0	0	0	0	0	0	0	0	0
Enallopsammia rostrata	0	0	0	0	0	0	0	0	0	0	0	0	0	0	0	0	0	0	0	0	0	0	0	0	0	0	0	0	0	0	0	0	0	0	0	0	0	0	0	0	0	0	0	0	0	0	0	0	0
Endopachys grayi	0	0	0	0	0	0	0	0	1	0	0	0	0	0	0	0	0	0	0	0	0	0	0	0	0	0	0	0	0	0	0	0	0	0	0	0	0	0	0	0	0	0	0	0	0	0	0	0	0
Endopsammia philippensis	0	0	0	0	0	0	0	0	0	0	0	0	0	0	0	0	0	0	0	0	0	0	0	0	0	0	0	0	0	0	0	0	0	0	0	0	0	0	0	0	0	0	0	0	0	0	0	0	0
Flabellum (Flabellum) leptoconus	0	0	0	0	1	0	0	0	0	0	0	0	0	0	0	0	0	0	0	0	0	0	0	0	0	0	0	0	0	0	0	0	0	0	0	0	0	0	0	0	0	0	0	0	0	0	0	0	0
Flabellum (Flabellum) pavoninum	0	0	0	0	0	0	0	0	0	0	0	0	0	0	0	0	0	0	0	0	0	0	0	0	0	0	0	0	0	0	0	0	0	0	0	0	0	0	0	0	0	0	0	0	0	0	0	0	0
Flabellum (Flabellum) politum	0	0	0	0	0	0	0	0	0	0	0	0	0	0	0	0	0	0	0	0	0	0	0	0	0	0	0	0	0	0	0	0	0	0	0	0	0	0	0	0	0	0	0	0	0	0	0	0	0
Flabellum (Ulocyathus) alabastrum	0	0	0	0	0	0	0	0	0	0	0	0	0	0	0	0	0	0	0	1	0	0	0	0	0	0	0	0	0	0	0	0	0	0	0	0	0	0	0	0	0	0	0	0	0	0	0	0	0
Flabellum (Ulocyathus) lowkeyesi	0	0	0	0	0	0	0	0	0	0	0	0	0	0	0	0	0	0	0	0	0	0	0	0	0	0	0	0	0	0	0	0	0	0	0	0	0	0	0	0	0	0	0	0	0	0	0	0	0
Fungiacyathus (Bathyactis) sibogae	0	0	0	0	0	0	0	0	0	0	0	0	0	0	0	0	0	0	0	0	0	0	0	0	0	0	0	0	0	0	0	0	0	0	0	0	0	0	0	0	0	0	0	0	0	0	0	0	0
Goniocorella dumosa	0	0	0	0	0	0	0	0	0	0	0	0	0	0	0	0	0	0	0	0	0	0	0	0	0	0	0	0	0	0	0	0	0	0	0	0	0	0	0	0	0	0	0	0	0	0	1	1	1
Guynia annulata	0	0	0	0	0	0	0	0	1	0	0	0	0	0	0	0	0	0	0	0	0	0	0	0	0	0	0	0	0	0	0	0	0	0	0	0	0	0	0	0	0	0	0	0	0	0	0	0	0
Heterocyathus aequicostatus	0	0	0	0	0	0	0	0	1	0	0	0	0	0	0	0	0	0	0	0	0	0	0	0	0	0	0	0	0	0	0	0	0	0	0	0	0	0	0	0	0	0	0	0	0	0	0	0	0
Heterocyathus alternatus	0	0	0	0	0	0	0	0	0	0	0	0	0	0	0	0	0	0	0	0	0	0	0	0	0	0	0	0	0	0	0	0	0	0	0	0	0	0	0	0	0	0	0	0	0	0	0	0	0
Heterocyathus monileseptatum	0	0	0	0	0	0	0	0	0	0	0	0	0	0	0	0	0	0	0	0	0	0	0	0	0	0	0	0	0	0	0	0	0	0	0	0	0	0	0	0	0	0	0	0	0	0	0	0	0
Heterocyathus sulcatus	0	0	0	0	0	0	0	0	0	0	0	0	0	0	0	0	0	0	0	0	0	0	0	0	0	0	0	0	0	0	0	0	0	0	0	0	0	0	0	0	0	0	0	0	0	0	0	0	0
Heteropsammia cochlea	0	0	0	0	0	0	0	0	0	0	0	0	0	0	0	0	0	0	0	0	0	0	0	0	0	0	0	0	0	0	0	0	0	0	0	0	0	0	0	0	0	0	0	0	0	0	0	0	0
Heteropsammia eupsammids	0	0	0	0	0	0	0	0	0	0	0	0	0	0	0	0	0	0	0	0	0	0	0	0	0	0	0	0	0	0	0	0	0	0	0	0	0	0	0	0	0	0	0	0	0	0	0	0	0
Javania antarctica	0	0	0	0	0	0	0	0	0	0	0	0	0	0	0	0	0	0	0	0	0	0	0	0	0	0	0	0	0	0	0	0	0	0	0	0	0	0	0	0	0	0	0	0	0	0	0	0	0
Javania insignis	0	0	0	0	0	0	0	0	0	0	0	0	0	0	0	0	0	0	0	0	0	0	0	0	0	0	0	0	0	0	0	0	0	0	0	0	0	0	0	0	0	1	0	0	0	0	0	0	0
Labyrinthocyathus delicatus	0	0	0	1	0	0	0	0	0	0	0	0	0	0	0	0	0	0	0	0	0	0	0	0	0	0	0	0	0	0	0	0	0	1	0	0	0	0	0	0	0	0	0	0	0	0	0	0	0
Letepsammia formosissima	0	0	0	0	0	0	0	0	0	0	0	0	0	0	0	0	0	0	0	0	0	0	0	0	0	0	0	0	0	0	0	0	0	0	0	0	0	0	0	0	0	0	0	0	0	0	0	0	0
Letepsammia franki	0	0	0	0	0	0	0	0	1	0	0	0	0	0	0	0	0	0	0	0	0	0	0	0	0	0	0	0	0	0	0	0	0	0	0	0	0	0	0	0	0	0	0	0	0	0	0	0	0
Madrepora oculata	0	0	0	0	0	0	0	0	0	0	0	0	0	0	0	0	0	0	0	0	0	0	0	0	0	0	0	0	0	0	0	0	0	0	0	0	0	0	0	0	0	0	0	0	0	0	0	0	0
Monohedotrochus capensis	0	0	0	0	0	0	0	0	0	0	0	0	0	0	0	0	0	0	0	0	0	0	0	0	0	0	0	0	0	0	0	0	1	0	0	0	0	0	0	0	0	0	0	0	0	0	0	0	0
Placotrochides scaphula	0	0	0	0	0	1	0	0	0	0	0	0	0	0	0	0	0	0	0	0	0	0	0	0	0	0	0	0	0	0	0	0	0	0	0	0	0	0	0	0	0	0	0	0	0	0	0	0	0
Polycyathus sp.	0	0	1	0	0	0	0	0	0	0	0	0	0	0	0	0	0	0	0	0	0	0	0	0	0	0	0	0	0	0	0	0	0	0	0	0	0	0	0	0	0	0	0	0	0	0	0	0	0
Pourtalopsammia togata	0	0	0	0	1	0	0	0	0	0	0	0	0	0	0	0	0	0	0	0	0	0	0	0	0	0	0	0	0	1	0	0	0	1	0	0	0	0	0	0	0	0	0	0	0	0	0	0	0
Rhizopsammia annae	0	0	0	0	0	0	0	0	0	0	0	0	0	0	0	0	0	0	0	0	0	0	0	0	0	0	0	0	0	0	0	0	0	0	0	0	0	0	0	0	0	0	0	0	0	0	0	0	0
Rhizopsammia compacta	0	0	0	0	0	0	0	0	0	0	0	0	0	0	0	0	0	0	0	0	0	0	0	0	0	0	0	0	0	0	0	0	0	0	0	0	0	0	0	0	0	0	0	0	0	0	0	0	0
Rhizopsammia verilli	0	0	0	0	0	0	0	0	0	0	0	0	0	0	0	0	0	0	0	0	0	0	0	0	0	0	0	0	0	0	0	0	0	0	0	0	0	0	0	0	0	0	0	0	0	0	0	0	0
Rhizosmilia robusta	0	0	0	0	0	0	0	0	0	0	0	0	0	0	0	0	0	0	0	0	0	0	0	0	0	0	0	0	0	0	0	0	0	0	0	0	0	0	0	0	0	0	0	0	0	0	0	0	0
Rhizotrochus typus	0	0	0	0	0	0	0	0	0	0	0	0	0	0	0	0	0	0	0	0	0	0	0	0	0	0	0	0	0	0	0	0	0	0	0	0	0	0	0	0	0	0	0	0	0	0	0	0	0
Rhombopsammia niphada	0	0	0	0	0	0	0	0	0	0	0	0	0	0	0	0	0	0	0	0	0	0	0	0	0	0	0	0	0	0	0	0	0	0	0	0	0	0	0	0	0	0	0	0	0	0	0	0	0
Solenosmilia variabilis	1	0	0	0	0	0	0	0	0	0	0	0	0	0	0	0	0	0	0	0	0	0	0	0	0	0	0	0	0	0	0	0	0	0	0	0	0	0	0	0	0	0	0	0	0	0	0	0	0
Sphenotrochus (Eusthenotrochus) gilchristi	0	0	0	0	0	0	0	0	0	0	0	0	0	0	0	0	0	0	0	0	0	0	0	0	0	0	0	0	0	0	0	0	0	0	0	0	0	0	0	0	0	0	0	0	1	0	0	0	0
Sphenotrochus (Sphenotrochus) aurantiacus	0	0	0	0	1	0	0	0	0	0	0	0	0	1	0	0	0	0	0	0	0	0	0	0	0	0	0	0	0	0	0	0	0	0	0	0	0	0	0	0	0	0	0	0	0	0	0	0	0
Sphenotrochus (Sphenotrochus) evexicostatus	0	0	0	0	0	0	0	0	0	0	1	0	0	0	0	0	0	0	0	0	0	0	0	0	0	0	0	0	0	0	0	0	0	0	0	0	0	0	0	0	0	0	0	0	0	0	0	0	0
Sphenotrochus (Sphenotrochus) imbricaticostatus	0	0	0	0	0	0	0	0	0	1	0	0	0	0	0	0	0	0	0	0	0	0	0	0	0	0	0	0	0	0	0	0	0	0	0	0	0	0	0	0	0	0	0	0	0	0	0	0	0
Stenocyathus vermiformis	0	0	0	0	0	0	0	0	0	0	0	0	0	0	0	0	0	0	0	0	0	0	0	0	0	0	0	0	0	0	0	0	0	0	0	0	0	0	0	0	0	0	0	0	0	0	0	0	0
Stephanocyathus (Acinocyathus) explanans	0	0	0	0	0	0	0	0	0	0	0	0	0	0	0	0	0	0	0	0	0	0	0	0	0	0	0	0	0	0	0	0	0	0	0	0	0	0	0	0	0	0	0	0	0	0	0	0	0
Stephanocyathus (Odontocyathus) campaniformis	0	0	0	0	0	0	0	0	0	0	0	0	0	0	0	0	0	0	0	0	0	0	0	0	0	0	0	0	0	0	0	0	0	0	0	0	0	0	0	0	0	0	0	0	0	0	0	0	0
Stephanocyathus (Odontocyathus) nobilis	0	0	0	0	0	0	0	0	0	0	0	0	0	0	0	0	0	0	0	0	0	0	0	0	0	0	0	0	0	0	0	0	0	0	0	0	0	0	0	0	0	0	0	0	0	0	0	0	0
Stephanophyllia fungulus	0	0	0	0	0	0	0	0	0	0	0	0	0	0	0	0	0	0	0	0	0	0	0	0	0	0	0	0	0	0	0	0	0	0	0	0	0	0	0	0	0	0	0	0	0	0	0	0	0
Tethocyathus virgatus	0	0	0	0	0	0	0	0	0	0	0	0	0	0	0	0	0	0	0	0	0	0	0	0	0	0	0	0	0	0	0	0	0	0	0	0	0	0	0	0	0	0	0	0	0	0	0	0	0
Trochocyathus (Trochocyathus) sp. cf. T. rawsonii sensu Cairns in Cairns and Keller, 1993	0	0	0	0	0	0	0	0	0	0	0	0	0	0	0	0	0	1	0	0	0	0	0	0	0	0	0	0	0	1	0	0	0	0	0	0	0	0	0	0	0	0	0	0	0	0	0	0	0
Trochocyathus (Trochocyathus) sp1.	0	0	0	0	0	0	0	0	0	0	0	0	0	0	0	0	0	0	0	0	0	0	0	0	0	0	0	0	0	0	0	0	0	0	0	0	0	0	0	0	0	0	0	0	0	0	0	0	0
Trochocyathus (Trochocyathus) sp2.	0	0	0	0	0	0	0	0	0	0	0	0	0	0	0	0	0	0	0	0	0	0	0	0	0	0	0	1	0	0	0	0	0	0	1	0	0	0	0	0	0	0	0	0	0	0	0	0	0
Trochocyathus (Trochocyathus) sp3.	0	0	0	0	0	0	0	0	0	0	0	0	0	0	0	0	0	0	0	0	0	0	0	0	0	0	0	0	0	0	0	0	0	0	0	0	0	0	1	0	0	0	0	0	0	0	0	0	0
Tropidocyathus lessoni	0	0	0	0	0	0	0	0	0	0	0	0	0	0	0	0	0	0	0	0	0	0	0	0	0	0	0	0	0	0	0	0	0	0	0	0	0	0	0	0	0	0	0	0	0	0	0	0	0
Truncatoflabellum formosum	0	0	0	0	0	0	0	0	0	0	0	0	0	0	0	0	0	0	0	0	0	0	0	0	0	0	0	0	0	0	0	0	0	0	0	0	0	0	0	0	0	0	0	0	0	0	0	0	0
Truncatoflabellum gardineri	0	0	0	0	0	0	0	0	1	0	0	0	0	0	0	0	0	0	0	0	0	0	0	0	0	0	0	0	0	0	0	0	0	0	0	0	0	0	0	0	0	0	0	0	0	0	0	0	0
Truncatoflabellum inconstans	0	0	0	0	0	0	0	0	0	0	0	0	0	0	0	0	0	0	0	0	0	0	0	0	0	0	0	0	0	0	0	1	0	0	0	0	0	0	0	1	0	0	0	0	0	0	0	0	0
Truncatoflabellum multispinosum	0	0	0	0	0	0	0	0	0	0	0	0	0	0	0	0	0	0	0	0	0	0	0	0	0	0	0	0	0	0	0	0	0	0	0	0	0	0	0	0	0	0	0	0	0	0	0	0	0
Truncatoflabellum pusillum	0	0	0	0	0	0	0	0	0	0	0	0	0	0	0	0	0	0	0	0	0	0	0	0	0	0	0	0	0	0	0	0	0	0	0	0	0	0	0	0	0	0	0	0	0	0	0	0	0
Truncatoflabellum sp.	0	0	0	0	0	0	0	0	0	0	0	0	0	0	0	0	0	0	0	0	0	0	0	0	0	0	0	0	0	0	0	0	0	0	0	0	0	0	0	0	0	0	0	0	0	0	0	0	0
Truncatoflabellum zuluense	0	0	0	0	0	0	0	0	0	0	0	0	0	0	0	0	0	0	0	0	0	0	0	0	0	0	0	0	0	0	0	0	0	0	0	0	0	0	0	0	0	0	0	0	0	0	0	0	0
Tubastraea cf. diaphana	0	0	0	0	0	0	0	0	0	0	0	0	0	0	0	0	0	0	0	0	0	0	0	0	0	0	0	0	0	0	0	0	0	0	0	0	0	0	0	0	0	0	0	0	0	0	0	0	0
Vaughanella concinna	0	0	0	0	0	0	0	0	0	0	0	0	0	0	0	0	0	0	0	0	0	0	0	0	0	0	0	0	0	0	0	0	0	0	0	0	0	0	0	0	0	0	0	0	0	0	0	0	0
[truncated: 439 more columns]

## Sheet: Taxonomic attributes
Species	Clade		Clade score based on phylogeny
Anomocora fecunda	Robust		2
Anomocora marchadi	Robust		2
Alantia denticulata	Complex		3
Aulocyathus juvenescens	Robust		2
Balanophyllia (Balanophyllia) bonaespei	Complex		3
Balanophyllia (Balanophyllia) capensis	Complex		3
Balanophyllia (Balanophyllia) diademata	Complex		3
Balanophyllia (Balanophyllia) diffusa	Complex		3
Balanophyllia (Balanophyllia) sp. cf. B. malouinensis	Complex		3
Balanophyllia (Eupsammia) stimpsonii	Complex		3
Caryophyllia (Acanthocyathus) dentata	Robust		2
Caryophyllia (Acanthocyathus) grayi	Robust		2
Caryophyllia (Caryophyllia) diomedeae	Robust		2
Caryophyllia (Caryophyllia) ephyla	Robust		2
Caryophyllia (Caryophyllia) grandis	Robust		2
Caryophyllia (Caryophyllia) profunda	Robust		2
Caryophyllia (Caryophyllia) quadragenaria	Robust		2
Caryophyllia (Caryophyllia) rugosa	Robust		2
Caryophyllia (Caryophyllia) sarsiae	Robust		2
Caryophyllia (Caryophyllia) scobinosa	Robust		2
Caryophyllia (Caryophyllia) stellula	Robust		2
Caryophyllia (Caryophyllia) valdiviae	Robust		2
Culicia sp. cf. Culicia australiensis	Robust		2
Cyathotrochus pileus	Complex		3
Deltocyathoides orientalis	Complex		3
Deltocyathus rotulus	Robust		2
Deltocyathoides sentus	Complex		3
Dendrophyllia arbuscula	Complex		3
Dendrophyllia cladonia	Complex		3
Dendrophyllia cornigera	Complex		3
Dendrophyllia dilatata	Complex		3
Dendrophyllia ijimai	Complex		3
Dendrophyllia sp1.	Complex		3
Desmophyllum dianthus	Robust		2
Desmophyllum pertusum	Robust		2
Ednapsammia columnapriva	Complex		3
Enallopsammia pusilla	Complex		3
Enallopsammia rostrata	Complex		3
Endopachys grayi	Complex		3
Endopsammia philippensis	Complex		3
Flabellum (Flabellum) leptoconus	Complex		3
Flabellum (Flabellum) pavoninum	Complex		3
Flabellum (Flabellum) politum	Complex		3
Flabellum (Ulocyathus) alabastrum	Complex		3
Flabellum (Ulocyathus) lowkeyesi	Complex		3
Fungiacyathus (Bathyactis) sibogae	Complex		3
Goniocorella dumosa	Robust		2
Guynia annulata	Complex		3
Heterocyathus aequicostatus	Robust		2
Heterocyathus alternatus	Robust		2
Heterocyathus monileseptatum	Robust		2
Heterocyathus sulcatus	Robust		2
Heteropsammia cochlea	Complex		3
Heteropsammia eupsammids	Complex		3
Javania antarctica	Complex		3
Javania insignis	Complex		3
Labyrinthocyathus delicatus	Robust		2
Letepsammia formosissima	Basal		1
Letepsammia franki	Basal		1
Madrepora oculata	Robust		2
Monohedotrochus capensis	Robust		2
Placotrochides scaphula	Complex		3
Polycyathus sp.	Robust		2
Pourtalopsammia togata	Complex		3
Rhizopsammia annae	Complex		3
Rhizopsammia compacta	Complex		3
Rhizopsammia verilli	Complex		3
Rhizosmilia robusta	Robust		2
Rhizotrochus typus	Complex		3
Rhombopsammia niphada	Basal		1
Solenosmilia variabilis	Robust		2
Sphenotrochus (Eusthenotrochus) gilchristi	Complex		3
Sphenotrochus (Sphenotrochus) aurantiacus	Complex		3
Sphenotrochus (Sphenotrochus) evexicostatus	Complex		3
Sphenotrochus (Sphenotrochus) imbricaticostatus	Complex		3
Stenocyathus vermiformis	Robust		2
Stephanocyathus (Acinocyathus) explanans	Robust		2
Stephanocyathus (Odontocyathus) campaniformis	Robust		2
Stephanocyathus (Odontocyathus) nobilis	Robust		2
Stephanophyllia fungulus	Basal		1
Tethocyathus virgatus	Robust		2
Trochocyathus (Trochocyathus) sp3.	Robust		2
Trochocyathus (Trochocyathus) sp1.	Robust		2
Trochocyathus (Trochocyathus) sp2.	Robust		2
Trochocyathus (Trochocyathus) sp. cf. T. rawsonii sensu Cairns in Cairns and Keller, 1993	Robust		2
Tropidocyathus lessoni	Complex		3
Truncatoflabellum formosum	Complex		3
Truncatoflabellum gardineri	Complex		3
Truncatoflabellum inconstans	Complex		3
Truncatoflabellum multispinosum	Complex		3
Truncatoflabellum pusillum	Complex		3
Truncatoflabellum sp.	Complex		3
Truncatoflabellum zuluense	Complex		3
Tubastraea cf. diaphana	Complex		3
Vaughanella concinna	Robust		2

## Sheet: Number of records per species
SPECIES	S
Anomocora fecunda	1
Aulocyathus juvenescens	1
Balanophyllia (Balanophyllia) bonaespei	1
Balanophyllia (Balanophyllia) diademata	1
Caryophyllia (Acanthocyathus) dentata	1
Caryophyllia (Acanthocyathus) grayi	1
Caryophyllia (Caryophyllia) ephyla	1
Caryophyllia (Caryophyllia) profunda	1
Caryophyllia (Caryophyllia) scobinosa	1
Caryophyllia (Caryophyllia) valdiviae	1
Culicia sp. cf. Culicia australiensis	1
Deltocyathoides sentus	1
Deltocyathus rotulus	1
Flabellum (Ulocyathus) alabastrum	1
Guynia annulata	1
Heterocyathus monileseptatum	1
Heteropsammia eupsammids	1
Javania antarctica	1
Polycyathus sp.	1
Rhizosmilia robusta	1
Stephanocyathus (Odontocyathus) campaniformis	1
Stephanocyathus (Odontocyathus) nobilis	1
Truncatoflabellum multispinosum	1
Truncatoflabellum sp.	1
Tubastraea cf. diaphana	1
Vaughanella concinna	1
Alantia denticulata	2
Balanophyllia (Balanophyllia) diffusa	2
Caryophyllia (Caryophyllia) quadragenaria	2
Cyathotrochus pileus	2
Deltocyathoides orientalis	2
Dendrophyllia dilatata	2
Endopsammia philippensis	2
Placotrochides scaphula	2
Truncatoflabellum gardineri	2
Balanophyllia (Eupsammia) stimpsonii	3
Caryophyllia (Caryophyllia) diomedeae	3
Caryophyllia (Caryophyllia) grandis	3
Caryophyllia (Caryophyllia) sarsiae	3
Flabellum (Flabellum) politum	3
Fungiacyathus (Bathyactis) sibogae	3
Letepsammia formosissima	3
Madrepora oculata	3
Rhizotrochus typus	3
Stephanocyathus (Acinocyathus) explanans	3
Stephanophyllia fungulus	3
Tethocyathus virgatus	3
Dendrophyllia ijimai	4
Flabellum (Ulocyathus) lowkeyesi	4
Heterocyathus aequicostatus	4
Rhombopsammia niphada	4
Sphenotrochus (Sphenotrochus) imbricaticostatus	4
Stenocyathus vermiformis	4
Truncatoflabellum pusillum	4
Caryophyllia (Caryophyllia) rugosa	5
Javania insignis	5
Rhizopsammia verilli	5
Enallopsammia rostrata	6
Heterocyathus alternatus	6
Trochocyathus (Trochocyathus) sp3.	6
Anomocora marchadi	7
Enallopsammia pusilla	7
Rhizopsammia annae	7
Sphenotrochus (Sphenotrochus) evexicostatus	7
Truncatoflabellum zuluense	8
Balanophyllia (Balanophyllia) sp. cf. B. malouinensis	9
Dendrophyllia arbuscula	9
Dendrophyllia sp1.	9
Trochocyathus (Trochocyathus) sp1.	9
Desmophyllum pertusum	10
Ednapsammia columnapriva	10
Goniocorella dumosa	10
Heterocyathus sulcatus	10
Trochocyathus (Trochocyathus) sp. cf. T. rawsonii sensu Cairns in Cairns and Keller, 1993	12
Flabellum (Flabellum) pavoninum	14
Tropidocyathus lessoni	15
Endopachys grayi	16
Labyrinthocyathus delicatus	16
Letepsammia franki	16
Solenosmilia variabilis	16
Flabellum (Flabellum) leptoconus	17
Sphenotrochus (Eusthenotrochus) gilchristi	17
Caryophyllia (Caryophyllia) stellula	18
Desmophyllum dianthus	18
Truncatoflabellum inconstans	18
Truncatoflabellum formosum	19
Dendrophyllia cornigera	21
Rhizopsammia compacta	22
Sphenotrochus (Sphenotrochus) aurantiacus	22
Monohedotrochus capensis	23
Heteropsammia cochlea	25
Dendrophyllia cladonia	27
Trochocyathus (Trochocyathus) sp2.	34
Pourtalopsammia togata	40
Balanophyllia (Balanophyllia) capensis	44

## Sheet: Sample-specific abiotic data
Station_ID	LatDD	LonGDD	Depth	krLong Group	Depth zone
SM 134	-31.5	30.4533	1000	A	300-1000 m
357 E	-29.17	32.08	200	A	50-200 m
357B	-29.1833	32.0333	50	A	50-200 m
357E	-29.1667	32.0833	200	A	50-200 m
358A	-29.32	32	400	A	300-1000 m
389C	-30.2	32.0167	400	A	300-1000 m
389E	-30.15	31.62	1000	A	300-1000 m
390E	-29.7	31.63	300	A	300-1000 m
390S	-29.58	31.7	1000	A	300-1000 m
391 J	-29.35	31.5833	50	A	50-200 m
392J	-29.3488	31.3806	50	A	50-200 m
394B	-29.45	31.52	50	A	50-200 m
A072974	-32.095	16.33	500	B	300-1000 m
A073176	-30.1333	31.15	500	A	300-1000 m
A090120	-33.98	18.35	50	B	50-200 m
A32776	-36.615	20.235	600	B	300-1000 m
A32786	-35.66	22.04	200	B	50-200 m
A32823	-35.2492	22.8467	500	B	300-1000 m
A32847	-34.7002	22.5007	100	B	50-200 m
A33790	-35.9437	20.0409	200	B	50-200 m
A33793	-31.6793	16.3855	400	B	300-1000 m
A33823	-35.4622	19.8558	100	B	50-200 m
A33839	-31.1738	15.9155	400	B	300-1000 m
A33851	-30.7987	16.5772	300	B	300-1000 m
A33864	-31.2322	16.4837	300	B	300-1000 m
A33874	-30.0688	15.0907	400	B	300-1000 m
A33879	-29.7525	15.2723	200	B	50-200 m
A33997	-34.0649	26.7032	100	A	50-200 m
A9153-075-084-5082	-32.095	16.33	500	B	300-1000 m
AFR 831 G	-35.255	18.655	600	B	300-1000 m
AFR 935 H	-34.4	18.68	100	B	50-200 m
AFR 985 C	-34.78	20.32	50	B	50-200 m
AI2-INV 364	-33.3004	27.8585	200	A	50-200 m
AI2-INV135	-32.83	28.5	100	A	50-200 m
AI2-INV172	-32.8419	28.5115	200	A	50-200 m
BD 17. INV 02B	-33.02	28.29	200	A	50-200 m
BD13-INV03	-32.98	28.32	100	A	50-200 m
BD17-INV02.B	-33.02	28.29	200	A	50-200 m
BMNH 1939.7.20.47	-28.669	32.2517	50	A	50-200 m
BMNH 1939.7.20.816-833	-33.05	27.95	50	A	50-200 m
CC32	-34.79	20.14	50	B	50-200 m
CCS2D17-INV 116	-33.1099	17.3837	400	B	300-1000 m
CCSD16-INV371	-32.9425	17.4206	300	B	300-1000 m
CCSD17-INV389	-33.1099	17.3837	400	B	300-1000 m
CD32	-34.2192	18.5333	50	B	50-200 m
D00491	-35.9	20.76	100	B	50-200 m
D00525	-36.1393	22.3943	1000	B	300-1000 m
D00547	-35.0403	23.9927	900	B	300-1000 m
D00555	-34.0795	25.1902	50	B	50-200 m
D00579	-34.3505	22.8503	100	B	50-200 m
D00584	-34.58	23.1	100	B	50-200 m
D00748	-36.3395	20.4017	200	B	50-200 m
D00771	-35.53	22.12	200	B	50-200 m
D00817	-34.271	23.414	100	B	50-200 m
D00829	-35.87	21.12	100	B	50-200 m
D00832	-35.91	21.71	200	B	50-200 m
D00851	-35.14	20.42	100	B	50-200 m
D54	-27.61	32.67	50	A	50-200 m
DIIA1	-31.3877	29.9056	50	A	50-200 m
DIIId1	-29.92	31.33	400	A	300-1000 m
DIIIk2	-29.9167	31.3333	400	A	300-1000 m
DSC-003	-36.0416	19.6902	500	B	300-1000 m
DSC-INV283	-34.8894	24.1157	400	B	300-1000 m
DSC-INV286	-34.8894	24.1157	400	B	300-1000 m
DSC-INV36	-36.0416	19.6902	500	B	300-1000 m
DSC-INV363	-34.7933	24.6432	500	B	300-1000 m
DSC-INV38	-36.0416	19.6902	500	B	300-1000 m
DSC-INV39	-36.0416	19.6902	500	B	300-1000 m
DSC-INV44	-36.0416	19.6902	500	B	300-1000 m
DSCS- INV424	-34.73	25.15	700	B	300-1000 m
DSCS-IN228	-35.12	23.04	400	B	300-1000 m
DSCS-INV 231	-35.12	23.04	400	B	300-1000 m
DSCS-INV 29	-36.04	19.69	400	B	300-1000 m
DSCS-INV 30	-36.04	19.69	400	B	300-1000 m
DSCS-INV 31	-36.04	19.69	400	B	300-1000 m
DSCS-INV 33	-36.04	19.69	400	B	300-1000 m
DSCS-INV 35	-36.04	19.69	400	B	300-1000 m
DSCS-INV 356	-34.8894	24.1157	400	B	300-1000 m
DSCS-INV 358	-34.8894	24.1157	400	B	300-1000 m
DSCS-INV 44	-36.04	19.69	400	B	300-1000 m
DSCS-INV 516	-33.6528	27.4993	300	A	300-1000 m
DSCS-INV 527	-34.78	24.76	400	B	300-1000 m
DSCS-INV 569	-34.7847	24.7617	400	B	300-1000 m
DSCS-INV119	-36.7595	21.2129	500	B	300-1000 m
DSCS-INV121	-36.7595	21.2129	500	B	300-1000 m
DSCS-INV122	-36.7595	21.2129	500	B	300-1000 m
DSCS-INV124	-36.26	21.2	200	B	50-200 m
DSCS-INV158	-36.16	22	300	B	300-1000 m
DSCS-INV160	-36.16	22	300	B	300-1000 m
DSCS-INV223	-35.12	23.04	400	B	300-1000 m
DSCS-INV224	-35.12	23.04	400	B	300-1000 m
DSCS-INV225	-35.12	23.04	400	B	300-1000 m
DSCS-INV226	-35.12	23.04	400	B	300-1000 m
DSCS-INV227	-35.12	23.04	400	B	300-1000 m
DSCS-INV229	-35.12	23.04	400	B	300-1000 m
DSCS-INV231	-35.12	23.04	400	B	300-1000 m
DSCS-INV232	-35.12	23.04	400	B	300-1000 m
DSCS-INV234	-35.12	23.04	400	B	300-1000 m
DSCS-INV235	-35.12	23.04	400	B	300-1000 m
DSCS-INV238	-35.12	23.04	400	B	300-1000 m
DSCS-INV281	-35.1198	23.045	400	B	300-1000 m
DSCS-INV284	-34.8894	24.1157	400	B	300-1000 m
DSCS-INV285	-34.8894	24.1157	400	B	300-1000 m
DSCS-INV289	-34.8894	24.1157	400	B	300-1000 m
DSCS-INV34	-36.04	19.69	400	B	300-1000 m
DSCS-INV364	-34.79	24.64	500	B	300-1000 m
DSCS-INV37	-36.0416	19.6902	500	B	300-1000 m
DSCS-INV38	-36.0416	19.6902	500	B	300-1000 m
DSCS-INV40	-36.04	19.69	400	B	300-1000 m
DSCS-INV404	-36.7933	24.6432	1000	B	300-1000 m
DSCS-INV407	-36.7278	25.1482	1000	B	300-1000 m
DSCS-INV42	-36.04	19.69	400	B	300-1000 m
DSCS-INV425	-34.73	25.15	700	B	300-1000 m
DSCS-INV44	-36.0416	19.6902	500	B	300-1000 m
DSCS-INV477	-33.65	27.5	300	A	300-1000 m
DSCS-INV516	-33.65	27.5	300	A	300-1000 m
DSCS-INV529	-34.7847	24.7617	400	B	300-1000 m
DSCS-INV569	-34.7847	24.7617	400	B	300-1000 m
DSCS0-INV281	-35.1198	23.045	400	B	300-1000 m
DSCS13	-35.12	23.04	400	B	300-1000 m
DTE 100	-34.1483	24.9883	50	B	50-200 m
DTE Valdivia stn 108	-35.3217	20.255	100	B	50-200 m
E10	-31.5	29.92	200	A	50-200 m
E12	-31.5	29.93	300	A	300-1000 m
FAL 332 N	-34.25	18.6	50	B	50-200 m
FAL 355 F	-34.39	18.66	100	B	50-200 m
FAL 368 K	-34.21	18.78	50	B	50-200 m
FAL 368 L	-34.21	18.78	50	B	50-200 m
FAL 372 P	-34.25	18.75	50	B	50-200 m
FAL 500 H	-34.2333	18.5	50	B	50-200 m
FAL 53 B	-34.16	18.83	50	B	50-200 m
FAL 678 K	-34.1833	18.5833	50	B	50-200 m
FAL 822 F	-34.2833	18.75	50	B	50-200 m
FAL 822 G	-34.29	18.75	50	B	50-200 m
FAL 83 J	-34.27	18.82	50	B	50-200 m
FAL 95 F	-34.1683	18.7842	50	B	50-200 m
FAL337	-34.2167	18.5833	50	B	50-200 m
FAL337 W (part)	-34.2167	18.5833	50	B	50-200 m
FAL368J	-34.21	18.78	50	B	50-200 m
FAL700	-34.185	18.65	50	B	50-200 m
FAL759W	-34.31	18.715	50	B	50-200 m
FB 205 A	-34.1667	18.4583	50	B	50-200 m
FB 205 A + B	-34.1667	18.4583	50	B	50-200 m
FB205C	-34.1667	18.4583	50	B	50-200 m
Galathea 196	-29.9167	31.3333	400	A	300-1000 m
H1244	-33.05	27.95	50	A	50-200 m
H1373	-33.96	18.3691	50	B	50-200 m
H1405	-34.4833	17.9667	400	B	300-1000 m
H1412	-30.7402	30.4621	50	A	50-200 m
H1414	-34.22	18.47	50	B	50-200 m
H1475	-34.3872	18.8311	50	B	50-200 m
H1497	-34.8308	20.0166	50	B	50-200 m
H1498	-34.8308	20.0166	50	B	50-200 m
H1511	-33.8268	25.7953	50	A	50-200 m
H1513	-33.6	28.18	1000	A	300-1000 m
H1576	-31.317	29.9835	50	A	50-200 m
H1605	-33.4108	18.17	50	B	50-200 m
H1608	-33.8832	18.4261	50	B	50-200 m
H1686	-34.22	18.47	50	B	50-200 m
H1699	-27.9917	32.68	500	A	300-1000 m
H2840	-27.9917	32.6667	400	A	300-1000 m
H3041	-34.18	22.16	50	B	50-200 m
H3047	-34.18	22.16	50	B	50-200 m
H3048	-34.19	18.43	50	B	50-200 m
H3050	-30.8833	30.5167	500	A	300-1000 m
H3108	-30.0638	31.2586	500	A	300-1000 m
H3115	-34.1771	22.1553	50	B	50-200 m
H3366	-33.83	25.67	50	A	50-200 m
H3367	-33.83	25.67	50	A	50-200 m
H3398	-34.6578	19.2842	50	B	50-200 m
H3412	-34.61	19.21	100	B	50-200 m
H3413	-34.74	19.43	50	B	50-200 m
H4243	-30.25	30.905	100	A	50-200 m
I/11	-31.6617	29.65	200	A	50-200 m
J 8	-31.7467	29.55	300	A	300-1000 m
J12	-31.7317	29.5367	200	A	50-200 m
J13	-31.7283	29.5317	1000	A	300-1000 m
J9	-31.74	29.55	100	A	50-200 m
L10	-31.933	29.42	200	A	50-200 m
L11	-31.9667	29.3833	200	A	50-200 m
LIZ 6 G	-33.97	25.65	50	A	50-200 m
M12	-31.98	29.28	100	A	50-200 m
M13	-32.03	29.32	200	A	50-200 m
M14	-32.0483	29.3283	1000	A	300-1000 m
NAD 10 A	-29.7667	31.4333	300	A	300-1000 m
NAD 10 C	-29.7667	31.2833	100	A	50-200 m
NAD 10 E	-29.77	31.28	100	A	50-200 m
NAD 17	-29.97	31.03	50	A	50-200 m
NAD 17 D	-29.9667	31.0333	50	A	50-200 m
NAD 2 R	-30.8	30.48	50	A	50-200 m
NAD 47 J	-29.5833	31.7	200	A	50-200 m
NAD 49 H	-29.5833	31.7	200	A	50-200 m
NAD10B	-29.7667	31.2833	100	A	50-200 m
NAD92Z	-29.1667	32.0833	200	A	50-200 m
NANSEN-INV 16	-30.3	30.91	200	A	50-200 m
NANSEN-INV 18	-29.8823	31.2043	200	A	50-200 m
NANSEN-INV 30	-29.72	31.43	200	A	50-200 m
NANSEN-INV 32	-29.72	31.43	200	A	50-200 m
NANSEN-INV17	-30.3	30.91	200	A	50-200 m
NANSEN-INV19	-29.8823	31.2043	200	A	50-200 m
NANSEN-INV29	-31.662	29.6106	100	A	50-200 m
NANSEN-INV34	-29.72	31.43	200	A	50-200 m
NANSEN-INV49	-29.5	31.34	50	A	50-200 m
NANSEN-INV51	-29.58	31.63	100	A	50-200 m
NANSEN-INV96	-28.68	32.4	200	A	50-200 m
P 12	-32.29	29.0933	300	A	300-1000 m
P 13	-32.3	29.1	500	A	300-1000 m
P13725	-33.5	27.15	50	A	50-200 m
P9	-32.2783	29.1	300	A	300-1000 m
PF 11080	-29.8565	31.0445	50	A	50-200 m
PF 13479	-32.5716	28.5554	50	A	50-200 m
PF 13655	-33.5	27.15	50	A	50-200 m
PF 10216	-28.68	32.57	1000	A	300-1000 m
PF 10636	-29.8849	31.0586	50	A	50-200 m
PF 10715	-29.8565	31.0445	50	A	50-200 m
PF 10715a	-29.8565	31.0445	50	A	50-200 m
PF 10740	-29.8579	31.0449	50	A	50-200 m
PF 10889	-29.6507	31.131	50	A	50-200 m
PF 10924	-29.65	31.1333	50	A	50-200 m
PF 10946	-29.5706	31.189	50	A	50-200 m
PF 10983	-29.65	31.1333	50	A	50-200 m
PF 11030	-29.65	31.1333	50	A	50-200 m
PF 11080	-29.8565	31.0445	50	A	50-200 m
PF 11322	-29.2265	31.5029	50	A	50-200 m
PF 1134	-33.2	30.82	1000	A	300-1000 m
PF 11742	-29.2265	31.5029	50	A	50-200 m
PF 12142	-28.88	32.02	50	A	50-200 m
PF 12312	-32.6813	28.3904	50	A	50-200 m
PF 12615	-30.7833	30.6667	1000	A	300-1000 m
PF 12731	-33.0205	27.9211	50	A	50-200 m
PF 12846	-33.025	27.9167	50	A	50-200 m
PF 13 655	-33.5	27.15	50	A	50-200 m
PF 13050	-33.0149	27.9307	50	A	50-200 m
PF 13052	-33.7167	28.7833	1000	A	300-1000 m
PF 13222	-33.08	27.83	50	A	50-200 m
PF 13294-8	-33.2	27.6833	50	A	50-200 m
PF 13317	-33.2	27.6833	50	A	50-200 m
PF 13320	-33.2	27.6833	50	A	50-200 m
PF 13321	-33.2	27.6833	50	A	50-200 m
PF 13395	-32.71	28.37	50	A	50-200 m
PF 13479	-32.5672	28.556	50	A	50-200 m
PF 13562	-33.4667	27.2167	50	A	50-200 m
PF 13601	-33.5	27.15	50	A	50-200 m
PF 13654	-33.5	27.15	50	A	50-200 m
PF 13655	-33.5	27.15	50	A	50-200 m
PF 13728	-33.5	27.15	50	A	50-200 m
PF 13809	-33.89	26.85	100	A	50-200 m
PF 13877	-33.7685	26.3167	50	A	50-200 m
PF 13887	-33.72	26.63	50	A	50-200 m
PF 13904	-33.7201	26.63	50	A	50-200 m
PF 13914	-29.18	31.85	50	A	50-200 m
PF 13959	-33.82	26.28	50	A	50-200 m
PF 1413	-33.7556	26.7389	50	A	50-200 m
PF 14288	-34.1	23.4	50	B	50-200 m
PF 14305	-34.1	23.4	50	B	50-200 m
PF 14347	-34.1866	22.1624	50	B	50-200 m
PF 14364	-34.18	22.17	50	B	50-200 m
PF 15139	-33.0975	18.0276	50	B	50-200 m
PF 15501	-34.22	18.47	50	B	50-200 m
PF 15593	-34.2093	18.4618	50	B	50-200 m
PF 15769	-34.298	18.8181	50	B	50-200 m
PF 15770	-34.29	18.82	50	B	50-200 m
PF 15885	-33.96	18.3691	50	B	50-200 m
PF 17957	-34.3618	18.5034	50	B	50-200 m
PF 18016	-34.3618	18.5034	50	B	50-200 m
PF 18145	-34.3618	18.5034	50	B	50-200 m
PF 1879	-34.1866	22.1624	50	B	50-200 m
PF 1882	-34.1866	22.1624	50	B	50-200 m
PF 18912	-36.6667	21.4333	400	B	300-1000 m
PF 18916	-36.6667	21.4333	400	B	300-1000 m
PF 19052	-33.7667	26.3167	50	A	50-200 m
PF 19089	-34.052	23.382	50	B	50-200 m
PF 1915	-34.1866	22.1624	50	B	50-200 m
PF 2806	-34.0833	18.3333	50	B	50-200 m
PF 393	-34.1729	18.6644	50	B	50-200 m
PF 483	-34.0833	26.1	100	A	50-200 m
PF 512	-33.9667	26.35	100	A	50-200 m
PF 518	-34.0917	25.9208	100	A	50-200 m
PF 543	-33.9	26.38	100	A	50-200 m
PF 7023	-34.45	20.9667	50	B	50-200 m
PF 7956	-33.0038	27.95	50	A	50-200 m
PF 796	-33.05	27.95	50	A	50-200 m
PF 806	-33.05	27.95	50	A	50-200 m
PF 808	-33.1583	28.0517	100	A	50-200 m
PF 824	-33.1125	27.9292	50	A	50-200 m
PF 864a	-32.7625	28.4375	50	A	50-200 m
PF 907	-33.11	28.18	200	A	50-200 m
PF 915	-33.0135	27.9256	50	A	50-200 m
PF. 12377	-29.7101	31.0989	50	A	50-200 m
PF10715	-29.8664	31.0504	50	A	50-200 m
PF13292	-33.2	27.6833	50	A	50-200 m
PF13476	-32.5672	28.556	50	A	50-200 m
PF13747	-33.5	27.15	50	A	50-200 m
PF13914	-29.1767	31.85	50	A	50-200 m
PF14247	-34.8667	24.95	1000	B	300-1000 m
PF18916	-36.6667	21.4333	400	B	300-1000 m
PF1928	-34.1866	22.1624	50	B	50-200 m
PFF 2028	-33.8982	18.4001	50	B	50-200 m
Q12	-32.34	29	100	A	50-200 m
Q14	-32.38	29.0133	400	A	300-1000 m
Q17	-32.3933	28.9867	300	A	300-1000 m
S11	-32.42	28.97	300	A	300-1000 m
SAT 6	-29.8	31.27	100	A	50-200 m
SCD 13 F	-31.75	29.45	50	A	50-200 m
SCD 268 F	-33.04	27.94	50	A	50-200 m
SCD 289 S	-33.07	27.95	50	A	50-200 m
SCD 296 P	-33.15	28.03	100	A	50-200 m
SCD 362 K	-33.845	25.7917	50	A	50-200 m
SCD 387	-32.25	28.96	50	A	50-200 m
SCD 39 A	-32.2533	28.9617	50	A	50-200 m
SCD 39 B	-32.2533	28.9617	50	A	50-200 m
SCD 39 C	-32.2533	28.9617	50	A	50-200 m
SCD 39 D	-32.2833	29.0667	100	A	50-200 m
SCD147 C	-34.9833	22.3	100	B	50-200 m
SCD39 A	-32.2533	28.9617	50	A	50-200 m
SM 103	-28.53	32.57	700	A	300-1000 m
SM 107	-28.63	32.6417	1000	A	300-1000 m
SM 123	-30.5567	30.81	600	A	300-1000 m
SM 128	-30.8183	30.5833	700	A	300-1000 m
SM 129	-30.89	30.5283	900	A	300-1000 m
SM 131	-30.72	30.8133	1000	A	300-1000 m
SM 134	-31.5	30.4533	1000	A	300-1000 m
SM 162	-32.9167	28.5167	700	A	300-1000 m
SM 163	-33.08	28.11	100	A	50-200 m
SM 165	-33.1	28.1383	100	A	50-200 m
SM 174	-33.3267	27.8733	500	A	300-1000 m
SM 179	-33.51	27.37	100	A	50-200 m
SM 180	-33.49	27.35	50	A	50-200 m
SM 184	-33.6567	27.195	100	A	50-200 m
SM 185	-33.655	27.1933	100	A	50-200 m
SM 226	-32.4767	28.98	700	A	300-1000 m
SM 227	-32.55	28.9167	800	A	300-1000 m
SM 228	-32.4917	28.9517	700	A	300-1000 m
SM 232	-32.2333	29.1667	500	A	300-1000 m
SM 234	-32.25	29.1517	500	A	300-1000 m
SM 237	-32.26	29.16	600	A	300-1000 m
SM 239	-32.25	29.01	100	A	50-200 m
SM 245	-32.0117	29.55	1000	A	300-1000 m
SM 255	-31.75	29.68	1000	A	300-1000 m
SM 38	-28.36	32.58	500	A	300-1000 m
SM 66	-27.2917	32.9167	700	A	300-1000 m
SM 71	-27.355	33.065	1000	A	300-1000 m
SM 85	-27.9917	32.68	500	A	300-1000 m
SM 86	-27.9847	32.68	500	A	300-1000 m
SM 86 P	-27.9847	32.6689	50	A	50-200 m
SM 86 Q	-27.9847	32.6689	50	A	50-200 m
SM 9	-27.3117	32.9633	900	A	300-1000 m
SM 94	-28.2717	32.6467	700	A	300-1000 m
SM10	-27.2467	32.9667	900	A	300-1000 m
SM121	-30.57	31	1000	A	300-1000 m
SM123	-30.5567	30.81	600	A	300-1000 m
SM134	-31	31.4533	1000	A	300-1000 m
SM163	-33.1667	28.2	600	A	300-1000 m
SM184	-33.6567	27.195	100	A	50-200 m
SM185	-33.655	27.0183	50	A	50-200 m
SM226	-32.4767	28.9167	300	A	300-1000 m
SM232	-32.2333	29.1733	500	A	300-1000 m
SM246	-31.976	29.593	1000	A	300-1000 m
SM67	-27.2467	32.91	700	A	300-1000 m
SM71	-27.355	33.065	1000	A	300-1000 m
ST 4	-34.3827	21.4277	50	B	50-200 m
SVMEC-INV190	-34.7302	18.1206	500	B	300-1000 m
SVMEC-INV261	-34.87	24.21	400	B	300-1000 m
SVMEC-INV346	-34.8671	23.7715	200	B	50-200 m
TRA 118 K	-34.29	18.75	50	B	50-200 m
TRA 119 L	-34.3	18.74	50	B	50-200 m
TRA 33 C	-33.98	25.78	50	A	50-200 m
USNM 62497	-29.4899	31.2636	50	A	50-200 m
USNM 62498	-31.3877	29.9056	50	A	50-200 m
USNM 62500	-29.7748	31.0718	50	A	50-200 m
USNM 82134	-29.8	31.27	100	A	50-200 m
USNM 91746	-27.5227	32.8197	700	A	300-1000 m
USNM100854	-33.9479	25.6224	50	A	50-200 m
Valdivia-DTE	-35.2667	22.4353	200	B	50-200 m
Vema stn 28	-35.67	21.98	200	B	50-200 m
W12	-32.6867	28.7317	500	A	300-1000 m
WCD 218 L-M	-34.7217	18.2083	600	B	300-1000 m
WCD10T	-34.16	18.27	50	B	50-200 m
XX 153	-29.54	31.33	50	A	50-200 m
XX113	-29.8367	31.205	100	A	50-200 m
XX129	-29.15	32.09	100	A	50-200 m
XX130	-29.5733	31.2983	50	A	50-200 m
XX131	-29.5533	31.4233	100	A	50-200 m
XX132	-29.55	31.43	100	A	50-200 m
XX134	-29.5483	31.7867	200	A	50-200 m
XX135	-29.56	31.78	200	A	50-200 m
XX139	-29.505	31.7625	100	A	50-200 m
XX144	-29.54	31.33	50	A	50-200 m
XX145	-29.5367	31.3267	50	A	50-200 m
XX152	-29.53	31.33	50	A	50-200 m
XX153	-29.54	31.33	50	A	50-200 m
XX16	-29.89	31.1867	200	A	50-200 m
XX38	-32.95	28.05	50	A	50-200 m
XX45	-33.03	28.0733	50	A	50-200 m
XX50	-33.1967	28.0533	100	A	50-200 m
XX57	-31.0967	30.3133	200	A	50-200 m
XX58	-31.09	30.3	100	A	50-200 m
XX59	-31.11	30.3	100	A	50-200 m
XX60	-30.0833	31.0067	100	A	50-200 m
XX62	-30.1067	31.0133	200	A	50-200 m
XX64	-30.1	31.0267	200	A	50-200 m
XX70	-30.0183	31.0533	100	A	50-200 m
XX74	-30.01	31.0633	200	A	50-200 m
XX75	-30.1333	31.15	500	A	300-1000 m
XX92	-30.25	30.905	100	A	50-200 m
Y9	-32.7633	28.6067	200	A	50-200 m
Z P 5	-28.74	32.3867	300	A	300-1000 m
Z02	-28.53	32.44	100	A	50-200 m
ZA 15	-26.93	33.02	400	A	300-1000 m
ZA 20	-26.9217	32.9183	50	A	50-200 m
ZA 48	-26.8917	32.9267	50	A	50-200 m
ZA14	-26.93	33.05	600	A	300-1000 m
ZA15	-26.925	33.0183	400	A	300-1000 m
ZA41	-32.92	32.92	1000	A	300-1000 m
ZA5	-26.9112	32.9183	50	A	50-200 m
ZB 11	-27	32.91	50	A	50-200 m
ZB 18	-27.01	32.92	100	A	50-200 m
ZB 20	-27.02	32.92	100	A	50-200 m
ZB17	-27	32.92	50	A	50-200 m
ZB27	-27.059	32.8833	50	A	50-200 m
ZB6	-27.0183	32.92	100	A	50-200 m
ZC 11	-27.11	32.88	100	A	50-200 m
ZC 9	-27.08	32.8917	100	A	50-200 m
ZC10	-27.1	32.88	100	A	50-200 m
ZC2	-27.105	32.8667	50	A	50-200 m
ZC3	-27.1083	32.8817	100	A	50-200 m
ZC9	-27.07	32.88	50	A	50-200 m
ZCC1	-27.1363	32.8687	100	A	50-200 m
ZD 10	-27.19	32.84	100	A	50-200 m
ZD1	-27.19	32.85	200	A	50-200 m
ZD4	-27.185	32.8483	100	A	50-200 m
ZD6	-27.22	32.83	100	A	50-200 m
ZD7	-27.215	32.8283	100	A	50-200 m
ZD8	-27.2177	32.8217	50	A	50-200 m
ZDD2	-27.24	32.81	50	A	50-200 m
ZDD3	-27.225	32.825	100	A	50-200 m
ZDD4	-27.2267	32.8217	100	A	50-200 m
ZDD5	-27.225	32.825	100	A	50-200 m
ZE5	-27.28	32.8233	300	A	300-1000 m
ZF4	-27.3433	32.7783	100	A	50-200 m
ZG1	-27.4367	32.7367	100	A	50-200 m
ZG2	-27.4333	32.7417	100	A	50-200 m
ZG3	-27.4317	32.7383	50	A	50-200 m
ZH10	-27.5433	32.7217	100	A	50-200 m
ZH17	-27.5933	32.6817	50	A	50-200 m
ZH18	-27.53	32.71	50	A	50-200 m
ZH19	-27.53	32.7	50	A	50-200 m
ZH2	-27.5467	32.7	50	A	50-200 m
ZH23	-27.56	32.7	50	A	50-200 m
ZH25	-27.55	32.71	100	A	50-200 m
ZH26	-27.57	32.7	100	A	50-200 m
ZH3	-27.5467	32.71	100	A	50-200 m
ZH4	-27.5533	32.7133	100	A	50-200 m
ZH5	-27.5533	32.7167	100	A	50-200 m
ZH7	-27.5417	32.7	50	A	50-200 m
ZH8	-27.5267	32.6967	50	A	50-200 m
ZJ2	-27.7208	32.6767	100	A	50-200 m
ZJ3	-27.715	32.6817	200	A	50-200 m
ZJ4	-27.72	32.6767	100	A	50-200 m
ZK1	-27.8283	32.6367	50	A	50-200 m
ZK2	-27.8133	32.6483	100	A	50-200 m
ZK21	-27.7893	32.651	100	A	50-200 m
ZK3	-27.79	32.6483	50	A	50-200 m
ZK5	-27.8283	32.6367	50	A	50-200 m
ZK6	-27.815	32.64	50	A	50-200 m
ZL2	-27.9117	32.6117	50	A	50-200 m
ZL3	-27.905	32.6333	100	A	50-200 m
ZM4	-28.125	32.6067	100	A	50-200 m
ZM7	-28.1183	32.61	100	A	50-200 m
ZM8	-28.14	32.6067	200	A	50-200 m
ZM9	-28.1383	32.615	200	A	50-200 m
ZN1	-28.2917	32.5433	50	A	50-200 m
ZN6	-28.29	32.5767	200	A	50-200 m
ZN7	-28.2917	32.57	200	A	50-200 m
ZP5	-28.74	32.3867	300	A	300-1000 m
ZQ1	-29.0667	32.1667	300	A	300-1000 m
ZQ10	-29.02	32.26	600	A	300-1000 m
ZQ11	-29.0367	32.3267	900	A	300-1000 m
ZQ13	-29.09	32.15	300	A	300-1000 m
ZQ7	-29.01	32.2	200	A	50-200 m
ZQ8	-29.015	32.2017	200	A	50-200 m
ZQ8A	-29.0863	32.1363	200	A	50-200 m
ZR4	-29.36	31.94	200	A	50-200 m
ZRR1	-29.19	31.99	50	A	50-200 m
ZU15	-29.6633	31.5017	200	A	50-200 m
ZV21	-29.6873	31.353	100	A	50-200 m
ZV5	-29.7383	31.46	300	A	300-1000 m
ZW8	-29.77	31.3	100	A	50-200 m

## Sheet: LongGroup_SIMPER spp result
SIMPER - Similarity Percentages - species contributions
One-Way Analysis
Data worksheet
Name: Coral data
Data type: Other
Sample selection: All
Variable selection: All
Parameters
Resemblance: S17 Bray-Curtis similarity
Cut off for low contributions: 70.00%
One-way Similarity Percentages - species contributions to the longitudinal groups at 70% cutt off
Average similiarity group A vs B								Average dissimiliarity between longitudinal group A & B
Group A								Groups A & B
Average similarity: 29.52								Average dissimilarity = 97.70
Family	Av.Abund	Av.Sim	Sim/SD	Contrib%	Cum.%				Group A	Group B
Dendrophylliidae	0.54	16.2	0.52	54.86	54.86			Famiy	Av.Abund	Av.Abund	Av.Diss	Diss/SD	Contrib%	Cum.%
Caryophylliidae	0.39	7.46	0.34	25.26	80.13			Dendrophylliidae	0.54	0.47	22.81	1	33.14	33.14
								Caryophylliidae	0.39	0.46	22.17	0.97	32.2	65.34
								Flabellidae	0.28	0.06	11.73	0.61	17.03	82.37
Group B
Average similarity: 38.17
Family	Av.Abund	Av.Sim	Sim/SD	Contrib%	Cum.%
Dendrophylliidae	0.47	19.17	0.51	50.23	50.23
Caryophylliidae	0.46	18.07	0.49	47.34	97.57
		0.03
		0.04
		0.08
		0.09	0.07	3.19	0.3
		0.04	0.07	3.07	0.31
		0.01	0.02	3.05	0.3
		0.08	0	2.97	0.29
		0.06	0.06	2.68	0.29
		0.09	0.11	2.57	0.3
		0.01	0	2.54	0.27
		0.03	0.02	2.52	0.27	3.27
		0.03	0.01	2.45	0.31	3.14
		0.02	0.08	2.26	0.26	3.12
		0.05	0.04	2.18	0.24	3.04
		0.05	0.06	2.06	0.27	2.74
			0.07	1.85	0.27	2.63
			0	1.75	0.22	2.6
			0.01	1.67	0.24	2.58
						2.51	36.66
		Group Ab2				2.32	39.81
		Av.Abund				2.24	42.93
		0.13				2.11	45.97
		0.17	Group Cb2			1.89	48.71
		0.15	Av.Abund	Av.Diss	Diss/SD	1.79	51.33
		0	0.13	7.54	0.49	1.71	53.93
		0.15	0.13	7.43	0.51		56.51
		0.11	0.07	7.08	0.46		59.02
		0	0.24	6.14	0.48		61.33
		0.13	0.04	5.49	0.41		63.57
		0.06	0.06	4.89	0.39		65.68
		0	0.18	4.3	0.4	Contrib%	67.57
		0.06	0.02	4.15	0.37	7.89	69.36
		0	0.08	3.98	0.34	7.77	71.07
		0.04	0.12	3.5	0.32	7.41
		0.06	0.07	3.4	0.33	6.42
		0.04	0.11	2.41	0.29	5.74
		0.04	0.05	2.24	0.26	5.12
			0.02	2.11	0.26	4.5
			0.05	2.1	0.27	4.34	Cum.%
			0.05	2.1	0.26	4.17	7.89
						3.66	15.67
		Group Cb3				3.56	23.07
		Av.Abund				2.52	29.5
		0.03				2.34	35.24
		0.08	Group Ab3			2.21	40.36
		0.08	Av.Abund	Av.Diss	Diss/SD	2.2	44.86
		0.02	0.24	10.85	0.56	2.19	49.2
		0.15	0.2	9.77	0.54		53.37
		0.12	0.16	8.4	0.5		57.02
		0.08	0.16	7.31	0.44		60.58
		0.07	0	6.66	0.41		63.11		Group Cb1	Group Ab3
		0.08	0.08	6.52	0.44		65.45	Species	Av.Abund	Av.Abund	Av.Diss	Diss/SD	Contrib%	Cum.%
		0.08	0.08	6.24	0.4	Contrib%	67.66	Dendrophyllia sp 1	0	0.24	9.53	0.53	9.59	9.59
			0.08	6.23	0.39	11.37	69.86	Trochocyathus (Trochocyathus) sp 2	0.02	0.2	8.11	0.49	8.17	17.76
			0	3.67	0.29	10.23	72.05	Desmophyllum dianthus	0.01	0.16	6.91	0.43	6.96	24.72
			0	3.14	0.29	8.8		Caryophyllia (Caryophyllia) stellula	0.01	0.16	6.33	0.42	6.37	31.1
						7.66		Heteropsammia cochlea	0.17	0	5.94	0.42	5.98	37.08
						6.97		Pourtalopsammia togata	0.07	0.08	4.7	0.37	4.73	41.81
						6.83		Rhizopsammia compacta	0.09	0	3.51	0.3	3.54	45.34
						6.54		Enallopsammia pusilla	0	0.08	3.35	0.28	3.37	48.71
						6.52	Cum.%	Lophelia pertusa	0	0.08	3.35	0.28	3.37	52.08
						3.84	11.37	Flabellum (Flabellum) pavoninum	0.08	0	3.01	0.28	3.03	55.11
						3.29	21.6	Endopachys grayi	0.08	0	2.96	0.28	2.98	58.09
							30.4	Truncatoflabellum formosum	0.09	0	2.93	0.29	2.95	61.04
							38.06	Tropidocyathus lessoni	0.09	0	2.69	0.3	2.71	63.74
							45.03	Letepsammia franki	0.06	0	2.09	0.23	2.11	65.85
							51.86	Dendrophyllia arbuscula	0.05	0	2.07	0.23	2.09	67.94
							58.4	Flabellum (Ulocyathus) alabastrum	0	0.04	1.67	0.2	1.68	69.62
							64.92	Heterocyathus sulcatus	0.05	0	1.58	0.22	1.59	71.22
							68.77
							72.05	Groups Ab2 & Ab3
								Average dissimilarity = 96.35
									Group Ab2	Group Ab3
								Species	Av.Abund	Av.Abund	Av.Diss	Diss/SD	Contrib%	Cum.%
								Trochocyathus (Trochocyathus) sp 2	0.13	0.2	11.56	0.59	11.99	11.99
								Dendrophyllia sp 1	0.02	0.24	10.27	0.55	10.65	22.65
								Desmophyllum dianthus	0.04	0.16	7.99	0.46	8.3	30.95
								Caryophyllia (Caryophyllia) stellula	0.06	0.16	7.79	0.47	8.09	39.03
								Dendrophyllia cladonia	0.15	0	6.38	0.4	6.63	45.66
								Truncatoflabellum inconstans	0.15	0	5.57	0.38	5.79	51.45
								Balanophyllia (Balanophyllia) capensis	0.17	0	4.86	0.4	5.05	56.49
								Sphenotrochus (Eusthenotrochus) gilchristi	0.13	0	4.4	0.35	4.56	61.05
								Sphenotrochus (Sphenotrochus) aurantiacus	0.11	0	3.95	0.32	4.1	65.15
								Enallopsammia pusilla	0	0.08	3.5	0.29	3.63	68.78
								Lophelia pertusa	0	0.08	3.5	0.29	3.63	72.41
								Groups Cb2 & Ab3
								Average dissimilarity = 96.63
									Group Cb2	Group Ab3
								Species	Av.Abund	Av.Abund	Av.Diss	Diss/SD	Contrib%	Cum.%
								Trochocyathus (Trochocyathus) sp 2	0.13	0.2	10.12	0.57	10.47	10.47
								Dendrophyllia sp 1	0	0.24	9.08	0.52	9.4	19.87
								Pourtalopsammia togata	0.24	0.08	8.37	0.55	8.66	28.53
								Desmophyllum dianthus	0.02	0.16	6.91	0.43	7.15	35.68
								Caryophyllia (Caryophyllia) stellula	0.01	0.16	5.97	0.41	6.18	41.85
								Trochocyathus (Trochocyathus) sp. cf. rawsonii sensu Cairns in Cairns and Keller, 1993	0.12	0.04	4.68	0.38	4.84	46.69
								Balanophyllia (Balanophyllia) capensis	0.13	0	4.64	0.36	4.81	51.5
								Labyrinthocyathus delicatus	0.18	0	4.62	0.4	4.78	56.28
								Lophelia pertusa	0.01	0.08	3.51	0.3	3.63	59.91
								Monohedotrochus capensis	0.08	0.04	3.39	0.32	3.51	63.42
								Enallopsammia pusilla	0	0.08	3.19	0.28	3.3	66.72
								Dendrophyllia cladonia	0.07	0	2.72	0.26	2.81	69.54
								Solenosmilia variabilis	0.11	0	2.58	0.3	2.67	72.21
								Groups Cb3 & Ab1
								Average dissimilarity = 97.20
									Group Cb3	Group Ab1
								Species	Av.Abund	Av.Abund	Av.Diss	Diss/SD	Contrib%	Cum.%
								Balanophyllia (Balanophyllia) capensis	0.08	0.18	9.22	0.52	9.49	9.49
								Ednapsammia columnapriva sp. nov.	0.15	0	6.61	0.41	6.8	16.29
								Monohedotrochus capensis	0.05	0.13	6.57	0.42	6.76	23.05
								Caryophyllia (Caryophyllia) stellula	0.08	0.08	5.71	0.39	5.87	28.92
								Sphenotrochus (Eusthenotrochus) gilchristi	0	0.13	5.63	0.37	5.8	34.71
								Dendrophyllia cornigera	0	0.13	5.28	0.37	5.43	40.14
								Desmophyllum dianthus	0.02	0.1	4.83	0.35	4.97	45.11
								Lophelia pertusa	0.07	0.03	4.18	0.31	4.3	49.42
								Pourtalopsammia togata	0.12	0	4.12	0.34	4.24	53.66
								Trochocyathus (Trochocyathus) sp 2	0.08	0.05	4.01	0.35	4.12	57.78
								Enallopsammia rostrata	0.08	0	3.64	0.29	3.75	61.53
								Flabellum (Flabellum) leptoconus	0.07	0.03	3.43	0.3	3.53	65.06
								Enallopsammia pusilla	0.08	0	3.25	0.29	3.34	68.4
								Sphenotrochus (Sphenotrochus) aurantiacus	0.07	0.03	2.98	0.29	3.07	71.47
								Groups Cb1 & Ab1
								Average dissimilarity = 98.35
									Group Cb1	Group Ab1
								Species	Av.Abund	Av.Abund	Av.Diss	Diss/SD	Contrib%	Cum.%
								Balanophyllia (Balanophyllia) capensis	0.04	0.18	7.85	0.48	7.98	7.98
								Dendrophyllia cornigera	0.04	0.13	6.12	0.41	6.22	14.2
								Heteropsammia cochlea	0.17	0	5.9	0.42	6	20.2
								Sphenotrochus (Eusthenotrochus) gilchristi	0	0.13	5.36	0.37	5.45	25.66
								Rhizopsammia compacta	0.09	0.05	4.99	0.37	5.07	30.73
								Monohedotrochus capensis	0.01	0.13	4.96	0.37	5.05	35.77
								Desmophyllum dianthus	0.01	0.1	4.55	0.34	4.62	40.4
								Caryophyllia (Caryophyllia) stellula	0.01	0.08	3.4	0.29	3.46	43.86
								Flabellum (Flabellum) pavoninum	0.08	0	2.99	0.28	3.04	46.9
								Endopachys grayi	0.08	0	2.94	0.28	2.99	49.88
								Truncatoflabellum formosum	0.09	0	2.91	0.29	2.96	52.84
								Tropidocyathus lessoni	0.09	0	2.67	0.3	2.72	55.56
								Sphenotrochus (Sphenotrochus) evexicostatus	0.01	0.05	2.3	0.25	2.34	57.9
								Pourtalopsammia togata	0.07	0	2.16	0.25	2.2	60.1
								Sphenotrochus (Sphenotrochus) aurantiacus	0.04	0.03	2.09	0.24	2.12	62.22
								Letepsammia franki	0.06	0	2.08	0.23	2.11	64.33
								Dendrophyllia arbuscula	0.05	0	2.06	0.23	2.09	66.43
								Trochocyathus (Trochocyathus) sp 2	0.02	0.05	2.03	0.25	2.07	68.49
								Anomocora marchadi	0.03	0.03	2.01	0.23	2.05	70.54
								Groups Ab2 & Ab1
								Average dissimilarity = 94.41
									Group Ab2	Group Ab1
								Species	Av.Abund	Av.Abund	Av.Diss	Diss/SD	Contrib%	Cum.%
								Balanophyllia (Balanophyllia) capensis	0.17	0.18	10.31	0.58	10.92	10.92
								Sphenotrochus (Eusthenotrochus) gilchristi	0.13	0.13	8.81	0.5	9.33	20.25
								Dendrophyllia cladonia	0.15	0.03	6.88	0.43	7.28	27.54
								Monohedotrochus capensis	0.06	0.13	6.86	0.43	7.27	34.81
								Trochocyathus (Trochocyathus) sp 2	0.13	0.05	6.72	0.43	7.12	41.92
								Dendrophyllia cornigera	0.06	0.13	6.59	0.43	6.98	48.9
								Desmophyllum dianthus	0.04	0.1	5.65	0.38	5.98	54.89
								Truncatoflabellum inconstans	0.15	0	5.54	0.38	5.86	60.75
								Caryophyllia (Caryophyllia) stellula	0.06	0.08	4.98	0.36	5.28	66.03
								Sphenotrochus (Sphenotrochus) aurantiacus	0.11	0.03	4.83	0.36	5.12	71.15
								Groups Cb2 & Ab1
								Average dissimilarity = 96.14
									Group Cb2	Group Ab1
								Species	Av.Abund	Av.Abund	Av.Diss	Diss/SD	Contrib%	Cum.%
								Balanophyllia (Balanophyllia) capensis	0.13	0.18	9.57	0.55	9.95	9.95
								Pourtalopsammia togata	0.24	0	6.57	0.48	6.84	16.79
								Monohedotrochus capensis	0.08	0.13	6.46	0.43	6.72	23.51
								Dendrophyllia cornigera	0.07	0.13	6.46	0.43	6.71	30.22
								Sphenotrochus (Eusthenotrochus) gilchristi	0.02	0.13	5.53	0.39	5.75	35.97
								Trochocyathus (Trochocyathus) sp 2	0.13	0.05	5.5	0.41	5.72	41.69
								Desmophyllum dianthus	0.02	0.1	4.71	0.35	4.9	46.59
								Labyrinthocyathus delicatus	0.18	0	4.6	0.4	4.78	51.37
								Trochocyathus (Trochocyathus) sp. cf. rawsonii sensu Cairns in Cairns and Keller, 1993	0.12	0	3.76	0.33	3.91	55.28
								Dendrophyllia cladonia	0.07	0.03	3.31	0.3	3.45	58.73
								Caryophyllia (Caryophyllia) stellula	0.01	0.08	3.15	0.28	3.28	62.01
								Sphenotrochus (Sphenotrochus) aurantiacus	0.06	0.03	2.98	0.28	3.1	65.11
								Flabellum (Flabellum) leptoconus	0.07	0.03	2.64	0.28	2.74	67.86
								Solenosmilia variabilis	0.11	0	2.57	0.3	2.67	70.53
								Groups Ab3 & Ab1
								Average dissimilarity = 95.99
									Group Ab3	Group Ab1
								Species	Av.Abund	Av.Abund	Av.Diss	Diss/SD	Contrib%	Cum.%
								Desmophyllum dianthus	0.16	0.1	10.91	0.54	11.36	11.36
								Dendrophyllia sp 1	0.24	0	10.82	0.55	11.27	22.63
								Trochocyathus (Trochocyathus) sp 2	0.2	0.05	10.04	0.53	10.46	33.09
								Caryophyllia (Caryophyllia) stellula	0.16	0.08	9.57	0.51	9.97	43.06
								Balanophyllia (Balanophyllia) capensis	0	0.18	7.81	0.46	8.14	51.2
								Monohedotrochus capensis	0.04	0.13	6.52	0.42	6.79	57.99
								Sphenotrochus (Eusthenotrochus) gilchristi	0	0.13	6.15	0.38	6.41	64.4
								Dendrophyllia cornigera	0	0.13	5.75	0.38	5.99	70.39
								Groups Cb3 & Cb4
								Average dissimilarity = 96.93
									Group Cb3	Group Cb4
								Species	Av.Abund	Av.Abund	Av.Diss	Diss/SD	Contrib%	Cum.%
								Solenosmilia variabilis	0.05	0.4	18	0.79	18.57	18.57
								Goniocorella dumosa	0.02	0.4	17.66	0.78	18.22	36.8
								Trochocyathus (Trochocyathus) sp 2	0.08	0.2	10.35	0.55	10.68	47.47
								Ednapsammia columnapriva sp. nov.	0.15	0	6.92	0.41	7.14	54.61
								Pourtalopsammia togata	0.12	0	4.29	0.34	4.43	59.04
								Enallopsammia rostrata	0.08	0	3.81	0.3	3.93	62.98
								Enallopsammia pusilla	0.08	0	3.39	0.29	3.5	66.47
								Lophelia pertusa	0.07	0	3.39	0.27	3.5	69.97
								Balanophyllia (Balanophyllia) capensis	0.08	0	3.25	0.29	3.35	73.32
								Groups Cb1 & Cb4
								Average dissimilarity = 99.42
									Group Cb1	Group Cb4
								Species	Av.Abund	Av.Abund	Av.Diss	Diss/SD	Contrib%	Cum.%
								Solenosmilia variabilis	0.01	0.4	16.8	0.77	16.9	16.9
								Goniocorella dumosa	0.01	0.4	16.77	0.77	16.87	33.77
								Trochocyathus (Trochocyathus) sp 2	0.02	0.2	8.63	0.49	8.68	42.45
								Heteropsammia cochlea	0.17	0	6.15	0.43	6.18	48.63
								Rhizopsammia compacta	0.09	0	3.64	0.31	3.66	52.29
								Flabellum (Flabellum) pavoninum	0.08	0	3.12	0.28	3.14	55.43
								Endopachys grayi	0.08	0	3.06	0.28	3.08	58.52
								Truncatoflabellum formosum	0.09	0	3.03	0.29	3.05	61.56
								Tropidocyathus lessoni	0.09	0	2.77	0.3	2.79	64.35
								Pourtalopsammia togata	0.07	0	2.25	0.25	2.26	66.61
								Letepsammia franki	0.06	0	2.17	0.23	2.18	68.79
								Dendrophyllia arbuscula	0.05	0	2.15	0.23	2.16	70.95
								Groups Ab2 & Cb4
								Average dissimilarity = 96.23
									Group Ab2	Group Cb4
								Species	Av.Abund	Av.Abund	Av.Diss	Diss/SD	Contrib%	Cum.%
								Goniocorella dumosa	0.04	0.4	17.87	0.79	18.57	18.57
								Solenosmilia variabilis	0	0.4	17.5	0.78	18.18	36.75
								Trochocyathus (Trochocyathus) sp 2	0.13	0.2	12.18	0.6	12.65	49.41
								Dendrophyllia cladonia	0.15	0	6.64	0.41	6.9	56.3
								Truncatoflabellum inconstans	0.15	0	5.79	0.38	6.01	62.32
								Balanophyllia (Balanophyllia) capensis	0.17	0	5.02	0.4	5.21	67.53
								Sphenotrochus (Eusthenotrochus) gilchristi	0.13	0	4.55	0.35	4.73	72.26
								Groups Cb2 & Cb4
								Average dissimilarity = 95.37
									Group Cb2	Group Cb4
								Species	Av.Abund	Av.Abund	Av.Diss	Diss/SD	Contrib%	Cum.%
								Solenosmilia variabilis	0.11	0.4	16.47	0.78	17.27	17.27
								Goniocorella dumosa	0.05	0.4	16.12	0.76	16.9	34.17
								Trochocyathus (Trochocyathus) sp 2	0.13	0.2	10.65	0.57	11.16	45.34
								Pourtalopsammia togata	0.24	0	6.82	0.48	7.15	52.49
								Balanophyllia (Balanophyllia) capensis	0.13	0	4.81	0.36	5.05	57.54
								Labyrinthocyathus delicatus	0.18	0	4.77	0.4	5	62.54
								Trochocyathus (Trochocyathus) sp. cf. rawsonii sensu Cairns in Cairns and Keller, 1993	0.12	0	3.92	0.33	4.11	66.65
								Dendrophyllia cladonia	0.07	0	2.82	0.26	2.96	69.61
								Monohedotrochus capensis	0.08	0	2.51	0.26	2.63	72.24
								Groups Ab3 & Cb4
								Average dissimilarity = 96.27
									Group Ab3	Group Cb4
								Species	Av.Abund	Av.Abund	Av.Diss	Diss/SD	Contrib%	Cum.%
								Goniocorella dumosa	0	0.4	19.2	0.8	19.94	19.94
								Solenosmilia variabilis	0	0.4	19.2	0.8	19.94	39.89
								Trochocyathus (Trochocyathus) sp 2	0.2	0.2	15.2	0.68	15.79	55.68
								Dendrophyllia sp 1	0.24	0	11.33	0.55	11.77	67.45
								Desmophyllum dianthus	0.16	0	8	0.43	8.31	75.76
								Groups Ab1 & Cb4
								Average dissimilarity = 99.23
									Group Ab1	Group Cb4
								Species	Av.Abund	Av.Abund	Av.Diss	Diss/SD	Contrib%	Cum.%
								Goniocorella dumosa	0	0.4	19.06	0.8	19.21	19.21
								Solenosmilia variabilis	0	0.4	19.06	0.8	19.21	38.42
								Trochocyathus (Trochocyathus) sp 2	0.05	0.2	10.68	0.54	10.77	49.18
								Balanophyllia (Balanophyllia) capensis	0.18	0	8.12	0.46	8.18	57.36
								Sphenotrochus (Eusthenotrochus) gilchristi	0.13	0	6.41	0.38	6.46	63.82
								Dendrophyllia cornigera	0.13	0	5.98	0.38	6.03	69.85
								Monohedotrochus capensis	0.13	0	5.77	0.37	5.81	75.67
								Groups Cb3 & Aa1
								Average dissimilarity = 95.91
									Group Cb3	Group Aa1
								Species	Av.Abund	Av.Abund	Av.Diss	Diss/SD	Contrib%	Cum.%
								Balanophyllia (Balanophyllia) capensis	0.08	0.33	15.73	0.72	16.4	16.4
								Caryophyllia (Caryophyllia) stellula	0.08	0.33	15.61	0.71	16.27	32.68
								Rhizopsammia compacta	0	0.33	14.65	0.68	15.27	47.95
								Ednapsammia columnapriva sp. nov.	0.15	0	6.92	0.41	7.22	55.16
								Pourtalopsammia togata	0.12	0	4.29	0.34	4.48	59.64
								Enallopsammia rostrata	0.08	0	3.81	0.3	3.98	63.62
								Enallopsammia pusilla	0.08	0	3.39	0.29	3.53	67.15
								Lophelia pertusa	0.07	0	3.39	0.27	3.53	70.69
								Groups Cb1 & Aa1
								Average dissimilarity = 96.36
									Group Cb1	Group Aa1
								Species	Av.Abund	Av.Abund	Av.Diss	Diss/SD	Contrib%	Cum.%
								Rhizopsammia compacta	0.09	0.33	15.16	0.72	15.73	15.73
								Balanophyllia (Balanophyllia) capensis	0.04	0.33	14.48	0.69	15.02	30.76
								Caryophyllia (Caryophyllia) stellula	0.01	0.33	14.02	0.67	14.55	45.31
								Heteropsammia cochlea	0.17	0	6.15	0.42	6.38	51.69
								Flabellum (Flabellum) pavoninum	0.08	0	3.12	0.28	3.24	54.92
								Endopachys grayi	0.08	0	3.06	0.28	3.18	58.1
								Truncatoflabellum formosum	0.09	0	3.03	0.29	3.15	61.25
								Tropidocyathus lessoni	0.09	0	2.77	0.3	2.87	64.12
								Pourtalopsammia togata	0.07	0	2.25	0.25	2.33	66.46
								Letepsammia franki	0.06	0	2.17	0.23	2.25	68.71
								Dendrophyllia arbuscula	0.05	0	2.15	0.23	2.23	70.94
								Groups Ab2 & Aa1
								Average dissimilarity = 94.50
									Group Ab2	Group Aa1
								Species	Av.Abund	Av.Abund	Av.Diss	Diss/SD	Contrib%	Cum.%
								Balanophyllia (Balanophyllia) capensis	0.17	0.33	16.26	0.75	17.2	17.2
								Caryophyllia (Caryophyllia) stellula	0.06	0.33	15.25	0.7	16.14	33.34
								Rhizopsammia compacta	0.04	0.33	14.99	0.69	15.87	49.21
								Dendrophyllia cladonia	0.15	0	6.64	0.41	7.02	56.23
								Truncatoflabellum inconstans	0.15	0	5.79	0.38	6.12	62.36
								Trochocyathus (Trochocyathus) sp 2	0.13	0	5.71	0.37	6.04	68.4
								Sphenotrochus (Eusthenotrochus) gilchristi	0.13	0	4.55	0.35	4.82	73.22
								Groups Cb2 & Aa1
								Average dissimilarity = 96.72
									Group Cb2	Group Aa1
								Species	Av.Abund	Av.Abund	Av.Diss	Diss/SD	Contrib%	Cum.%
								Balanophyllia (Balanophyllia) capensis	0.13	0.33	14.89	0.71	15.39	15.39
								Caryophyllia (Caryophyllia) stellula	0.01	0.33	13.32	0.66	13.77	29.17
								Rhizopsammia compacta	0	0.33	13.28	0.66	13.74	42.9
								Pourtalopsammia togata	0.24	0	6.82	0.48	7.06	49.96
								Labyrinthocyathus delicatus	0.18	0	4.77	0.4	4.93	54.88
								Trochocyathus (Trochocyathus) sp 2	0.13	0	4.46	0.35	4.61	59.5
								Trochocyathus (Trochocyathus) sp. cf. rawsonii sensu Cairns in Cairns and Keller, 1993	0.12	0	3.92	0.33	4.05	63.55
								Dendrophyllia cladonia	0.07	0	2.82	0.26	2.92	66.47
								Solenosmilia variabilis	0.11	0	2.66	0.3	2.75	69.22
								Monohedotrochus capensis	0.08	0	2.51	0.26	2.6	71.81
								Groups Ab3 & Aa1
								Average dissimilarity = 95.11
									Group Ab3	Group Aa1
								Species	Av.Abund	Av.Abund	Av.Diss	Diss/SD	Contrib%	Cum.%
								Caryophyllia (Caryophyllia) stellula	0.16	0.33	18.44	0.78	19.39	19.39
								Balanophyllia (Balanophyllia) capensis	0	0.33	16	0.7	16.82	36.21
								Rhizopsammia compacta	0	0.33	16	0.7	16.82	53.04
								Dendrophyllia sp 1	0.24	0	11.33	0.55	11.92	64.95
								Trochocyathus (Trochocyathus) sp 2	0.2	0	9.33	0.49	9.81	74.77
								Groups Ab1 & Aa1
								Average dissimilarity = 90.60
									Group Ab1	Group Aa1
								Species	Av.Abund	Av.Abund	Av.Diss	Diss/SD	Contrib%	Cum.%
								Balanophyllia (Balanophyllia) capensis	0.18	0.33	18.59	0.79	20.52	20.52
								Caryophyllia (Caryophyllia) stellula	0.08	0.33	17.17	0.74	18.95	39.47
								Rhizopsammia compacta	0.05	0.33	16.6	0.72	18.32	57.78
								Sphenotrochus (Eusthenotrochus) gilchristi	0.13	0	6.41	0.38	7.08	64.86
								Dendrophyllia cornigera	0.13	0	5.98	0.38	6.6	71.46
								Groups Cb4 & Aa1
								Average dissimilarity = 100.00
									Group Cb4	Group Aa1
								Species	Av.Abund	Av.Abund	Av.Diss	Diss/SD	Contrib%	Cum.%
								Goniocorella dumosa	0.4	0	20	0.79	20	20
								Solenosmilia variabilis	0.4	0	20	0.79	20	40
								Balanophyllia (Balanophyllia) capensis	0	0.33	16.67	0.68	16.67	56.67
								Caryophyllia (Caryophyllia) stellula	0	0.33	16.67	0.68	16.67	73.33

## Sheet: Depthzones SIMPER family result
SIMPER - Similarity Percentages - species contributions
One-Way Analysis
Data worksheet
Name: Coral data
Data type: Other
Sample selection: All
Variable selection: All
Parameters
Resemblance: root-transformed S17 Bray-Curtis similarity
Cut off for low contributions: 70.00%
One-way Similarity Percentages - families contributing to depth zones at 70% cutt off
Average similiarity depth zone: shallow vs deep								Average dissimiliarity between depth zones
Shallow zone								Shallow vs Deep
Average similarity: 31.27								Average dissimilarity = 69.76
Family	Av.Abund	Av.Sim	Sim/SD	Contrib%	Cum.%				Shallow zone	Deep zone
Dendrophylliidae	0.56	20.01	0.57	64	64			Family	Av.Abund	Av.Abund	Av.Diss	Diss/SD	Contrib%	Cum.%
Caryophylliidae	0.33	6.49	0.3	20.74	84.74			Caryophylliidae	0.33	0.6	23.37	1.03	33.51	33.51
								Dendrophylliidae	0.56	0.42	22.29	0.99	31.95	65.45
Deep zone								Flabellidae	0.22	0.16	11.58	0.62	16.59	82.05
Average similarity: 35.53
Family	Av.Abund	Av.Sim	Sim/SD	Contrib%	Cum.%
Caryophylliidae	0.6	22.2	0.59	62.5	62.5
Dendrophylliidae	0.42	11.74	0.41	33.03	95.53
